# Supplementary material for: Population genomics of Group B Streptococcus reveals the genetics of neonatal disease onset and meningeal invasion
Source: Nat Commun. 2022 Jul 21;13:4215. doi: 10.1038/s41467-022-31858-4 (PMC9304382; doi:10.1038/s41467-022-31858-4)
Supplement: Supplementary file 5 — Supplementary Dataset 1 [file 41467_2022_31858_MOESM5_ESM.xlsx]

## Sheet: Isolate characteristics
Isolate ID	ENA lane accession	ENA sample accession	Year of sampling	Disease onset classification	Isolation tissue	Capsular serotype	Sequence type MLST	Clonal complex MLST	BAPS clade or lineage
20280_5#1	ERR1624733	ERS1198163	1988	EOD	Blood	Ia	23	23	4
20280_5#100	ERR1624832	ERS1198264	1990	EOD	Blood	Ib	12	10	1
20280_5#101	ERR1624833	ERS1198265	1991	LOD	CSF	III	19	19	3
20280_5#102	ERR1624834	ERS1198266	1991	EOD	Blood	III	19	19	3
20280_5#103	ERR1624835	ERS1198267	1991	LOD	CSF	III	19	19	3
20280_5#106	ERR1624838	ERS1198271	1991	LOD	CSF	III	19	19	3
20280_5#107	ERR1624839	ERS1198272	1991	LOD	CSF	III	148	17	6
20280_5#108	ERR1624840	ERS1198273	1991	LOD	CSF	III	17	17	6
20280_5#112	ERR1624844	ERS1198277	1991	LOD	CSF	III	17	17	6
20280_5#115	ERR1624847	ERS1198280	1991	LOD	Blood	III	1602	10	1
20280_5#116	ERR1624848	ERS1198281	1991	EOD	Blood	Ia	23	23	4
20280_5#117	ERR1624849	ERS1198282	1991	LOD	CSF	III	17	17	6
20280_5#118	ERR1624850	ERS1198283	1991	EOD	Blood	Ia	23	23	4
20280_5#119	ERR1624851	ERS1198284	1991	EOD	Blood	V	19	19	3
20280_5#12	ERR1624744	ERS1198174	1988	LOD	Blood	Ia	23	23	4
20280_5#120	ERR1624852	ERS1198285	1991	EOD	Blood	Ia	24	23	4
20280_5#121	ERR1624853	ERS1198286	1991	LOD	Blood	Ib	9	10	1
20280_5#122	ERR1624854	ERS1198287	1991	EOD	Blood	Ia	24	23	4
20280_5#123	ERR1624855	ERS1198288	1991	LOD	CSF	III	109	17	6
20280_5#124	ERR1624856	ERS1198289	1991	EOD	Blood	III	17	17	6
20280_5#125	ERR1624857	ERS1198290	1991	LOD	Blood	Ib	10	10	1
20280_5#127	ERR1624859	ERS1198292	1991	EOD	Blood	III	19	19	3
20280_5#128	ERR1624860	ERS1198293	1991	LOD	CSF	III	19	19	3
20280_5#129	ERR1624861	ERS1198294	1991	EOD	Blood	Ib	10	10	1
20280_5#130	ERR1624862	ERS1198295	1991	EOD	Blood	Ia	23	23	4
20280_5#131	ERR1624863	ERS1198296	1991	EOD	CSF	Ia	23	23	4
20280_5#132	ERR1624864	ERS1198297	1991	LOD	CSF	III	17	17	6
20280_5#133	ERR1624865	ERS1198298	1991	EOD	Blood	Ib	10	10	1
20280_5#135	ERR1624867	ERS1198300	1992	LOD	CSF	III	19	19	3
20280_5#136	ERR1624868	ERS1198302	1992	LOD	CSF	III	19	19	3
20280_5#137	ERR1624869	ERS1198303	1992	EOD	CSF	Ib	1589	10	1
20280_5#138	ERR1624870	ERS1198304	1992	EOD	Blood	Ia	23	23	4
20280_5#139	ERR1624871	ERS1198305	1992	LOD	CSF	III	17	17	6
20280_5#14	ERR1624746	ERS1198176	1988	LOD	CSF	III	19	19	3
20280_5#141	ERR1624873	ERS1198307	1992	EOD	Blood	II	19	19	3
20280_5#142	ERR1624874	ERS1198308	1992	EOD	Blood	Ib	12	10	1
20280_5#143	ERR1624875	ERS1198309	1992	EOD	Blood	II	2	1	2
20280_5#144	ERR1624876	ERS1198310	1992	EOD	Blood	II	19	19	3
20280_5#145	ERR1624877	ERS1198311	1992	LOD	CSF	III	17	17	6
20280_5#146	ERR1624878	ERS1198312	1992	LOD	CSF	III	19	19	3
20280_5#147	ERR1624879	ERS1198313	1992	EOD	CSF	II	1555	19	3
20280_5#148	ERR1624880	ERS1198314	1992	EOD	Blood	III	17	17	6
20280_5#149	ERR1624881	ERS1198315	1992	EOD	Blood	III	19	19	3
20280_5#15	ERR1624747	ERS1198177	1988	EOD	Blood	V	7	10	1
20280_5#150	ERR1624882	ERS1198316	1992	LOD	CSF	III	19	19	3
20280_5#151	ERR1624883	ERS1198317	1992	LOD	Blood	Ia	2	1	2
20280_5#152	ERR1624884	ERS1198318	1992	EOD	CSF	III	1556	19	3
20280_5#153	ERR1624885	ERS1198319	1992	EOD	Blood	III	17	17	6
20280_5#155	ERR1624887	ERS1198321	1992	LOD	CSF	III	19	19	3
20280_5#156	ERR1624888	ERS1198322	1992	LOD	CSF	III	19	19	3
20280_5#157	ERR1624889	ERS1198323	1992	LOD	CSF	III	19	19	3
20280_5#158	ERR1624890	ERS1198324	1992	LOD	CSF	III	997	19	3
20280_5#159	ERR1624891	ERS1198325	1992	EOD	Blood	III	19	19	3
20280_5#16	ERR1624748	ERS1198178	1988	LOD	CSF	III	19	19	3
20280_5#161	ERR1624893	ERS1198327	1992	LOD	CSF	III	19	19	3
20280_5#162	ERR1624894	ERS1198328	1992	EOD	Blood	III	19	19	3
20280_5#163	ERR1624895	ERS1198329	1992	EOD	Blood	III	17	17	6
20280_5#164	ERR1624896	ERS1198330	1992	EOD	Blood	III	328	19	3
20280_5#165	ERR1624897	ERS1198331	1992	EOD	Blood	Ia	23	23	4
20280_5#166	ERR1624898	ERS1198332	1992	EOD	Blood	Ia	23	23	4
20280_5#17	ERR1624749	ERS1198179	1988	EOD	CSF	III	17	17	6
20280_5#170	ERR1624902	ERS1198336	1992	LOD	CSF	III	17	17	6
20280_5#171	ERR1624903	ERS1198337	1992	EOD	Blood	Ia	7	10	1
20280_5#172	ERR1624904	ERS1198338	1992	EOD	Blood	III	19	19	3
20280_5#173	ERR1624905	ERS1198339	1992	EOD	CSF	III	1598	19	3
20280_5#175	ERR1624907	ERS1198341	1992	EOD	CSF	III	17	17	6
20280_5#176	ERR1624908	ERS1198343	1992	LOD	Blood	III	19	19	3
20280_5#177	ERR1624909	ERS1198344	1992	EOD	Blood	III	19	19	3
20280_5#178	ERR1624910	ERS1198345	1992	EOD	CSF	III	19	19	3
20280_5#179	ERR1624911	ERS1198346	1992	LOD	CSF	II	19	19	3
20280_5#180	ERR1624912	ERS1198347	1992	LOD	CSF	III	17	17	6
20280_5#181	ERR1624913	ERS1198348	1993	LOD	Blood	III	19	19	3
20280_5#182	ERR1624914	ERS1198349	1993	EOD	Blood	III	19	19	3
20280_5#183	ERR1624915	ERS1198350	1987	EOD	CSF	III	17	17	6
20280_5#184	ERR1624916	ERS1198351	1987	EOD	CSF	III	19	19	3
20280_5#186	ERR1624918	ERS1198353	1987	EOD	CSF	III	17	17	6
20280_5#190	ERR1624922	ERS1198357	1993	EOD	Blood	III	23	N/D	5
20280_5#2	ERR1624734	ERS1198164	1988	EOD	CSF	III	19	19	3
20280_5#21	ERR1624753	ERS1198183	1989	EOD	CSF	III	17	17	6
20280_5#22	ERR1624754	ERS1198184	1989	LOD	Blood	II	19	19	3
20280_5#23	ERR1624755	ERS1198185	1989	LOD	CSF	III	17	17	6
20280_5#24	ERR1624756	ERS1198186	1989	EOD	CSF	II	28	19	3
20280_5#25	ERR1624757	ERS1198187	1989	LOD	CSF	Ib	1530	10	1
20280_5#26	ERR1624758	ERS1198188	1989	LOD	CSF	III	17	17	6
20280_5#29	ERR1624761	ERS1198192	1989	EOD	CSF	III	27	19	3
20280_5#3	ERR1624735	ERS1198165	1988	EOD	Blood	Ib	6	10	1
20280_5#31	ERR1624763	ERS1198194	1989	LOD	CSF	III	17	17	6
20280_5#32	ERR1624764	ERS1198195	1989	EOD	Blood	Ia	23	23	4
20280_5#33	ERR1624765	ERS1198196	1989	LOD	CSF	III	17	17	6
20280_5#34	ERR1624766	ERS1198197	1989	LOD	Blood	III	17	17	6
20280_5#35	ERR1624767	ERS1198198	1989	LOD	CSF	III	19	19	3
20280_5#36	ERR1624768	ERS1198199	1989	LOD	CSF	III	19	19	3
20280_5#37	ERR1624769	ERS1198200	1989	EOD	Blood	III	17	17	6
20280_5#38	ERR1624770	ERS1198201	1989	LOD	CSF	III	17	17	6
20280_5#39	ERR1624771	ERS1198202	1989	EOD	CSF	III	19	19	3
20280_5#4	ERR1624736	ERS1198166	1988	EOD	CSF	III	19	19	3
20280_5#40	ERR1624772	ERS1198203	1989	LOD	CSF	III	17	17	6
20280_5#42	ERR1624774	ERS1198205	1989	LOD	CSF	III	17	17	6
20280_5#43	ERR1624775	ERS1198206	1989	EOD	CSF	III	17	17	6
20280_5#44	ERR1624776	ERS1198207	1989	LOD	CSF	III	19	19	3
20280_5#46	ERR1624778	ERS1198209	1989	LOD	CSF	Ib	10	10	1
20280_5#47	ERR1624779	ERS1198210	1989	EOD	CSF	III	17	17	6
20280_5#48	ERR1624780	ERS1198211	1989	EOD	Blood	III	19	19	3
20280_5#5	ERR1624737	ERS1198167	1988	EOD	CSF	III	17	17	6
20280_5#50	ERR1624782	ERS1198213	1989	EOD	CSF	III	19	19	3
20280_5#51	ERR1624783	ERS1198214	1989	LOD	CSF	III	19	19	3
20280_5#52	ERR1624784	ERS1198215	1989	EOD	CSF	V	1	1	2
20280_5#53	ERR1624785	ERS1198216	1989	LOD	Blood	III	17	17	6
20280_5#54	ERR1624786	ERS1198217	1989	EOD	CSF	III	19	19	3
20280_5#57	ERR1624789	ERS1198220	1989	EOD	CSF	III	17	17	6
20280_5#58	ERR1624790	ERS1198221	1989	EOD	CSF	Ib	1603	10	1
20280_5#59	ERR1624791	ERS1198222	1989	LOD	CSF	III	19	19	3
20280_5#6	ERR1624738	ERS1198168	1988	EOD	Blood	Ib	12	10	1
20280_5#60	ERR1624792	ERS1198223	1989	LOD	CSF	III	19	19	3
20280_5#61	ERR1624793	ERS1198224	1989	EOD	CSF	Ib	12	10	1
20280_5#62	ERR1624794	ERS1198226	1989	EOD	Blood	III	19	19	3
20280_5#63	ERR1624795	ERS1198227	1989	EOD	Blood	III	1137	17	6
20280_5#65	ERR1624797	ERS1198229	1989	EOD	CSF	III	19	19	3
20280_5#68	ERR1624800	ERS1198232	1990	LOD	CSF	III	19	19	3
20280_5#70	ERR1624802	ERS1198234	1990	LOD	CSF	III	17	17	6
20280_5#71	ERR1624803	ERS1198235	1990	EOD	Blood	III	19	19	3
20280_5#72	ERR1624804	ERS1198236	1990	LOD	CSF	III	19	19	3
20280_5#73	ERR1624805	ERS1198237	1990	LOD	Blood	NT	19	19	3
20280_5#74	ERR1624806	ERS1198238	1990	LOD	CSF	Ia	23	23	4
20280_5#75	ERR1624807	ERS1198239	1990	LOD	Blood	III	17	17	6
20280_5#76	ERR1624808	ERS1198240	1990	LOD	Blood	III	17	17	6
20280_5#78	ERR1624810	ERS1198242	1990	EOD	Blood	III	19	19	3
20280_5#79	ERR1624811	ERS1198243	1990	EOD	Blood	Ib	12	10	1
20280_5#8	ERR1624740	ERS1198170	1988	LOD	CSF	III	17	17	6
20280_5#80	ERR1624812	ERS1198244	1990	EOD	Blood	III	17	17	6
20280_5#81	ERR1624813	ERS1198245	1990	LOD	CSF	III	17	17	6
20280_5#83	ERR1624815	ERS1198247	1990	EOD	Blood	III	19	19	3
20280_5#85	ERR1624817	ERS1198249	1990	EOD	Blood	III	19	19	3
20280_5#87	ERR1624819	ERS1198251	1990	EOD	CSF	Ia	23	23	4
20280_5#88	ERR1624820	ERS1198252	1990	EOD	Blood	III	27	19	3
20280_5#9	ERR1624741	ERS1198171	1988	EOD	Blood	II	1531	1	2
20280_5#91	ERR1624823	ERS1198255	1987	LOD	CSF	Ia	7	10	1
20280_5#92	ERR1624824	ERS1198256	1987	EOD	CSF	Ib	12	10	1
20280_5#93	ERR1624825	ERS1198257	1987	LOD	CSF	III	19	19	3
20280_5#94	ERR1624826	ERS1198258	1987	EOD	CSF	III	17	17	6
20280_5#95	ERR1624827	ERS1198259	1987	EOD	CSF	III	19	19	3
20280_5#96	ERR1624828	ERS1198260	1990	EOD	CSF	Ia	23	23	4
20280_5#97	ERR1624829	ERS1198261	1990	EOD	Blood	II	28	19	3
20280_5#99	ERR1624831	ERS1198263	1990	EOD	Blood	Ia	23	23	4
20280_6#1	ERR1624923	ERS1198358	1993	LOD	CSF	III	164	19	3
20280_6#10	ERR1624932	ERS1198367	1993	EOD	CSF	III	19	19	3
20280_6#100	ERR1625022	ERS1198459	1995	EOD	CSF	III	17	17	6
20280_6#101	ERR1625023	ERS1198460	1995	EOD	Blood	Ia	23	23	4
20280_6#102	ERR1625024	ERS1198461	1995	LOD	CSF	III	19	19	3
20280_6#103	ERR1625025	ERS1198462	1995	EOD	Blood	III	1583	19	3
20280_6#104	ERR1625026	ERS1198463	1995	LOD	Blood	III	182	19	3
20280_6#105	ERR1625027	ERS1198464	1995	LOD	CSF	III	19	19	3
20280_6#106	ERR1625028	ERS1198465	1995	LOD	CSF	III	17	17	6
20280_6#107	ERR1625029	ERS1198466	1996	EOD	Blood	II	19	19	3
20280_6#108	ERR1625030	ERS1198467	1996	EOD	Blood	Ia	23	23	4
20280_6#109	ERR1625031	ERS1198468	1996	LOD	CSF	III	17	17	6
20280_6#11	ERR1624933	ERS1198368	1993	EOD	Blood	II	2	1	2
20280_6#110	ERR1625032	ERS1198469	1996	EOD	Blood	II	19	19	3
20280_6#111	ERR1625033	ERS1198470	1996	LOD	CSF	III	17	17	6
20280_6#112	ERR1625034	ERS1198471	1996	EOD	Blood	III	17	17	6
20280_6#114	ERR1625036	ERS1198473	1996	EOD	CSF	Ia	24	23	4
20280_6#115	ERR1625037	ERS1198474	1996	EOD	CSF	Ib	12	10	1
20280_6#117	ERR1625039	ERS1198476	1996	EOD	CSF	III	17	17	6
20280_6#118	ERR1625040	ERS1198477	1996	LOD	Blood	III	19	19	3
20280_6#119	ERR1625041	ERS1198478	1996	EOD	Blood	III	19	19	3
20280_6#12	ERR1624934	ERS1198369	1993	EOD	Blood	III	19	19	3
20280_6#120	ERR1625042	ERS1198479	1996	EOD	CSF	II	1	1	2
20280_6#121	ERR1625043	ERS1198480	1996	EOD	CSF	III	550	17	6
20280_6#122	ERR1625044	ERS1198481	1996	EOD	CSF	III	17	17	6
20280_6#123	ERR1625045	ERS1198482	1996	EOD	Blood	IV	196	1	2
20280_6#125	ERR1625047	ERS1198484	1996	LOD	CSF	Ia	23	23	4
20280_6#126	ERR1625048	ERS1198485	1996	LOD	CSF	III	17	17	6
20280_6#127	ERR1625049	ERS1198486	1996	EOD	Blood	III	17	17	6
20280_6#128	ERR1625050	ERS1198487	1996	EOD	Blood	Ia	23	23	4
20280_6#129	ERR1625051	ERS1198488	1996	LOD	CSF	III	17	17	6
20280_6#13	ERR1624935	ERS1198370	1993	EOD	CSF	III	17	17	6
20280_6#130	ERR1625052	ERS1198489	1996	LOD	Blood	Ia	24	23	4
20280_6#131	ERR1625053	ERS1198490	1996	LOD	CSF	III	148	17	6
20280_6#132	ERR1625054	ERS1198491	1996	EOD	Blood	V	1	1	2
20280_6#133	ERR1625055	ERS1198492	1996	EOD	Blood	III	17	17	6
20280_6#134	ERR1625056	ERS1198493	1996	LOD	CSF	III	148	17	6
20280_6#135	ERR1625057	ERS1198494	1996	EOD	CSF	Ia	24	23	4
20280_6#136	ERR1625058	ERS1198495	1996	LOD	CSF	Ia	24	23	4
20280_6#137	ERR1625059	ERS1198496	1996	EOD	CSF	V	1	1	2
20280_6#138	ERR1625060	ERS1198497	1996	LOD	Blood	III	17	17	6
20280_6#139	ERR1625061	ERS1198498	1996	EOD	CSF	Ib	12	10	1
20280_6#14	ERR1624936	ERS1198371	1993	LOD	CSF	III	19	19	3
20280_6#140	ERR1625062	ERS1198499	1996	LOD	Blood	Ia	24	23	4
20280_6#141	ERR1625063	ERS1198500	1996	EOD	CSF	III	19	19	3
20280_6#142	ERR1625064	ERS1198501	1996	EOD	Blood	II	12	10	1
20280_6#144	ERR1625066	ERS1198503	1996	LOD	CSF	III	19	19	3
20280_6#145	ERR1625067	ERS1198504	1996	EOD	Blood	Ia	23	23	4
20280_6#146	ERR1625068	ERS1198505	1996	LOD	CSF	III	1604	N/D	5
20280_6#147	ERR1625069	ERS1198506	1996	EOD	Blood	Ia	23	23	4
20280_6#148	ERR1625070	ERS1198507	1996	EOD	Blood	III	17	17	6
20280_6#149	ERR1625071	ERS1198508	1996	EOD	Blood	II	1605	1	2
20280_6#15	ERR1624937	ERS1198372	1993	LOD	CSF	III	19	19	3
20280_6#150	ERR1625072	ERS1198509	1997	EOD	Blood	III	17	17	6
20280_6#153	ERR1625075	ERS1198512	1997	EOD	CSF	Ia	23	23	4
20280_6#154	ERR1625076	ERS1198513	1997	EOD	Blood	V	26	26	5
20280_6#155	ERR1625077	ERS1198514	1997	LOD	CSF	Ia	23	23	4
20280_6#156	ERR1625078	ERS1198515	1997	EOD	Blood	III	1532	17	6
20280_6#157	ERR1625079	ERS1198516	1997	LOD	CSF	III	19	19	3
20280_6#158	ERR1625080	ERS1198517	1997	LOD	Blood	III	17	17	6
20280_6#16	ERR1624938	ERS1198373	1993	EOD	CSF	III	17	17	6
20280_6#161	ERR1625083	ERS1198520	1997	EOD	Blood	II	28	19	3
20280_6#162	ERR1625084	ERS1198521	1997	EOD	Blood	III	106	19	3
20280_6#163	ERR1625085	ERS1198522	1997	LOD	CSF	III	17	17	6
20280_6#164	ERR1625086	ERS1198523	1997	LOD	Blood	III	17	17	6
20280_6#167	ERR1625089	ERS1198526	1997	EOD	CSF	III	17	17	6
20280_6#168	ERR1625090	ERS1198527	1997	LOD	Blood	III	19	19	3
20280_6#169	ERR1625091	ERS1198528	1997	EOD	Blood	Ia	23	23	4
20280_6#17	ERR1624939	ERS1198374	1993	EOD	CSF	III	17	17	6
20280_6#170	ERR1625092	ERS1198529	1997	LOD	CSF	III	19	19	3
20280_6#171	ERR1625093	ERS1198530	1997	EOD	Blood	Ia	23	23	4
20280_6#172	ERR1625094	ERS1198531	1997	EOD	Blood	Ib	8	10	1
20280_6#173	ERR1625095	ERS1198532	1997	LOD	CSF	III	19	19	3
20280_6#174	ERR1625096	ERS1198533	1997	LOD	CSF	III	17	17	6
20280_6#175	ERR1625097	ERS1198534	1997	EOD	Blood	Ia	23	23	4
20280_6#176	ERR1625098	ERS1198535	1997	EOD	CSF	III	19	19	3
20280_6#177	ERR1625099	ERS1198536	1997	EOD	CSF	III	17	17	6
20280_6#178	ERR1625100	ERS1198537	1997	EOD	Blood	VI	1	1	2
20280_6#179	ERR1625101	ERS1198538	1997	EOD	Blood	III	167	1	2
20280_6#18	ERR1624940	ERS1198375	1993	LOD	CSF	III	19	19	3
20280_6#180	ERR1625102	ERS1198539	1997	EOD	CSF	III	17	17	6
20280_6#181	ERR1625103	ERS1198540	1997	EOD	CSF	III	17	17	6
20280_6#183	ERR1625105	ERS1198542	1987	LOD	CSF	III	17	17	6
20280_6#184	ERR1625106	ERS1198543	1987	LOD	CSF	III	19	19	3
20280_6#185	ERR1625107	ERS1198544	1987	EOD	Blood	III	19	19	3
20280_6#186	ERR1625108	ERS1198545	1987	LOD	CSF	Ib	8	10	1
20280_6#187	ERR1625109	ERS1198546	1987	EOD	CSF	Ib	10	10	1
20280_6#188	ERR1625110	ERS1198547	1987	EOD	CSF	Ib	12	10	1
20280_6#189	ERR1625111	ERS1198548	1987	EOD	CSF	Ib	12	10	1
20280_6#19	ERR1624941	ERS1198376	1993	EOD	CSF	III	17	17	6
20280_6#190	ERR1625112	ERS1198549	1997	EOD	Blood	Ia	23	23	4
20280_6#2	ERR1624924	ERS1198359	1993	EOD	Blood	III	17	17	6
20280_6#20	ERR1624942	ERS1198377	1993	LOD	CSF	III	17	17	6
20280_6#21	ERR1624943	ERS1198378	1993	EOD	CSF	III	19	19	3
20280_6#22	ERR1624944	ERS1198379	1993	LOD	CSF	Ib	10	10	1
20280_6#23	ERR1624945	ERS1198380	1993	LOD	CSF	III	17	17	6
20280_6#24	ERR1624946	ERS1198381	1993	LOD	CSF	III	19	19	3
20280_6#25	ERR1624947	ERS1198382	1993	EOD	Blood	III	19	19	3
20280_6#26	ERR1624948	ERS1198383	1993	EOD	Blood	III	19	19	3
20280_6#27	ERR1624949	ERS1198384	1993	LOD	CSF	III	19	19	3
20280_6#28	ERR1624950	ERS1198385	1993	EOD	Blood	III	17	17	6
20280_6#3	ERR1624925	ERS1198360	1993	EOD	Blood	Ib	12	10	1
20280_6#30	ERR1624952	ERS1198387	1993	LOD	CSF	Ia	1534	23	4
20280_6#32	ERR1624954	ERS1198389	1993	EOD	Blood	Ia	23	23	4
20280_6#35	ERR1624957	ERS1198392	1993	LOD	CSF	III	17	17	6
20280_6#37	ERR1624959	ERS1198395	1994	LOD	CSF	III	17	17	6
20280_6#38	ERR1624960	ERS1198396	1994	LOD	CSF	III	17	17	6
20280_6#39	ERR1624961	ERS1198397	1994	LOD	CSF	III	17	17	6
20280_6#4	ERR1624926	ERS1198361	1993	LOD	CSF	III	17	17	6
20280_6#40	ERR1624962	ERS1198398	1994	LOD	CSF	III	19	19	3
20280_6#41	ERR1624963	ERS1198399	1994	LOD	CSF	III	19	19	3
20280_6#42	ERR1624964	ERS1198400	1994	EOD	Blood	Ib	8	10	1
20280_6#43	ERR1624965	ERS1198401	1994	LOD	CSF	Ia	23	23	4
20280_6#44	ERR1624966	ERS1198402	1994	EOD	Blood	V	1	1	2
20280_6#45	ERR1624967	ERS1198403	1994	LOD	CSF	III	1606	NT	5
20280_6#46	ERR1624968	ERS1198404	1994	EOD	Blood	III	181	19	3
20280_6#47	ERR1624969	ERS1198405	1994	LOD	CSF	III	19	19	3
20280_6#48	ERR1624970	ERS1198406	1994	EOD	CSF	Ia	23	23	4
20280_6#49	ERR1624971	ERS1198407	1994	LOD	Blood	III	17	17	6
20280_6#50	ERR1624972	ERS1198408	1994	EOD	Blood	Ib	12	10	1
20280_6#51	ERR1624973	ERS1198409	1994	LOD	CSF	III	17	17	6
20280_6#52	ERR1624974	ERS1198410	1994	EOD	Blood	III	19	19	3
20280_6#54	ERR1624976	ERS1198412	1994	LOD	CSF	III	19	19	3
20280_6#57	ERR1624979	ERS1198415	1994	EOD	CSF	III	17	17	6
20280_6#58	ERR1624980	ERS1198416	1994	EOD	Blood	III	19	19	3
20280_6#59	ERR1624981	ERS1198417	1994	LOD	CSF	III	17	17	6
20280_6#6	ERR1624928	ERS1198363	1993	EOD	Blood	Ia	23	23	4
20280_6#60	ERR1624982	ERS1198418	1994	LOD	Blood	Ia	23	23	4
20280_6#61	ERR1624983	ERS1198419	1994	LOD	CSF	III	17	17	6
20280_6#62	ERR1624984	ERS1198420	1994	LOD	Blood	III	17	17	6
20280_6#63	ERR1624985	ERS1198421	1994	EOD	Blood	II	19	19	3
20280_6#64	ERR1624986	ERS1198422	1995	LOD	CSF	III	547	19	3
20280_6#65	ERR1624987	ERS1198423	1995	EOD	CSF	Ib	9	10	1
20280_6#66	ERR1624988	ERS1198424	1995	EOD	Blood	IV	1553	1	2
20280_6#67	ERR1624989	ERS1198425	1995	EOD	Blood	III	17	17	6
20280_6#68	ERR1624990	ERS1198426	1995	EOD	Blood	Ia	7	10	1
20280_6#69	ERR1624991	ERS1198427	1995	EOD	Blood	Ib	12	10	1
20280_6#70	ERR1624992	ERS1198428	1995	LOD	CSF	III	19	19	3
20280_6#71	ERR1624993	ERS1198429	1995	EOD	Blood	III	17	17	6
20280_6#72	ERR1624994	ERS1198430	1995	LOD	CSF	III	106	19	3
20280_6#73	ERR1624995	ERS1198431	1995	LOD	CSF	III	17	17	6
20280_6#75	ERR1624997	ERS1198433	1995	EOD	Blood	III	19	19	3
20280_6#76	ERR1624998	ERS1198434	1995	EOD	CSF	Ia	23	23	4
20280_6#77	ERR1624999	ERS1198435	1995	EOD	CSF	III	19	19	3
20280_6#78	ERR1625000	ERS1198437	1995	EOD	Blood	Ib	6	10	1
20280_6#79	ERR1625001	ERS1198438	1995	EOD	Blood	Ib	12	10	1
20280_6#8	ERR1624930	ERS1198365	1993	EOD	Blood	II	28	19	3
20280_6#80	ERR1625002	ERS1198439	1995	LOD	CSF	III	17	17	6
20280_6#81	ERR1625003	ERS1198440	1995	EOD	CSF	Ia	23	23	4
20280_6#83	ERR1625005	ERS1198442	1995	EOD	CSF	Ib	10	10	1
20280_6#84	ERR1625006	ERS1198443	1995	EOD	Blood	II	28	19	3
20280_6#85	ERR1625007	ERS1198444	1995	LOD	CSF	III	17	17	6
20280_6#86	ERR1625008	ERS1198445	1995	LOD	CSF	III	17	17	6
20280_6#87	ERR1625009	ERS1198446	1995	EOD	Blood	V	19	19	3
20280_6#88	ERR1625010	ERS1198447	1987	LOD	CSF	III	17	17	6
20280_6#89	ERR1625011	ERS1198448	1987	LOD	CSF	III	17	17	6
20280_6#9	ERR1624931	ERS1198366	1993	EOD	CSF	III	27	19	3
20280_6#90	ERR1625012	ERS1198449	1987	LOD	Blood	III	17	17	6
20280_6#91	ERR1625013	ERS1198450	1987	EOD	Blood	Ia	23	23	4
20280_6#92	ERR1625014	ERS1198451	1987	LOD	CSF	III	107	19	3
20280_6#93	ERR1625015	ERS1198452	1987	EOD	CSF	III	17	17	6
20280_6#94	ERR1625016	ERS1198453	1987	EOD	Blood	III	19	19	3
20280_6#95	ERR1625017	ERS1198454	1995	EOD	CSF	III	1607	17	6
20280_6#96	ERR1625018	ERS1198455	1995	EOD	Blood	Ib	12	10	1
20280_6#97	ERR1625019	ERS1198456	1995	EOD	Blood	Ia	23	23	4
20280_6#98	ERR1625020	ERS1198457	1995	EOD	Blood	Ib	6	10	1
20280_6#99	ERR1625021	ERS1198458	1995	EOD	CSF	III	19	19	3
20280_7#1	ERR1625113	ERS1198550	1997	EOD	Blood	III	17	17	6
20280_7#10	ERR1625122	ERS1198559	1998	EOD	CSF	III	27	19	3
20280_7#100	ERR1625212	ERS1198649	1999	EOD	Blood	Ia	23	23	4
20280_7#101	ERR1625213	ERS1198650	1999	LOD	CSF	III	17	17	6
20280_7#102	ERR1625214	ERS1198651	1999	EOD	Blood	Ia	7	10	1
20280_7#103	ERR1625215	ERS1198652	1999	LOD	CSF	III	17	17	6
20280_7#104	ERR1625216	ERS1198653	1999	EOD	Blood	Ia	23	23	4
20280_7#105	ERR1625217	ERS1198654	1999	LOD	CSF	III	148	17	6
20280_7#106	ERR1625218	ERS1198655	2000	EOD	Blood	III	19	19	3
20280_7#107	ERR1625219	ERS1198656	2000	EOD	CSF	Ib	536	10	1
20280_7#109	ERR1625221	ERS1198658	2000	EOD	Blood	III	23	N/D	5
20280_7#11	ERR1625123	ERS1198560	1998	EOD	CSF	III	17	17	6
20280_7#110	ERR1625222	ERS1198659	2000	LOD	CSF	III	17	17	6
20280_7#111	ERR1625223	ERS1198660	2000	LOD	CSF	III	17	17	6
20280_7#112	ERR1625224	ERS1198661	2000	LOD	CSF	III	17	17	6
20280_7#114	ERR1625226	ERS1198663	2000	LOD	Blood	III	NT	19	3
20280_7#115	ERR1625227	ERS1198664	2000	LOD	CSF	V	2	1	2
20280_7#116	ERR1625228	ERS1198665	2000	EOD	Blood	III	17	17	6
20280_7#117	ERR1625229	ERS1198666	2000	EOD	CSF	III	17	17	6
20280_7#118	ERR1625230	ERS1198667	2000	EOD	Blood	III	19	19	3
20280_7#119	ERR1625231	ERS1198668	2000	EOD	Blood	Ia	23	23	4
20280_7#12	ERR1625124	ERS1198561	1998	EOD	Blood	Ia	933	249	5
20280_7#120	ERR1625232	ERS1198669	2000	LOD	Blood	III	17	17	6
20280_7#121	ERR1625233	ERS1198670	2000	EOD	CSF	III	17	17	6
20280_7#122	ERR1625234	ERS1198671	2000	EOD	Blood	Ia	23	23	4
20280_7#123	ERR1625235	ERS1198672	2000	LOD	Blood	Ia	23	23	4
20280_7#124	ERR1625236	ERS1198673	2000	EOD	Blood	Ia	144	23	4
20280_7#125	ERR1625237	ERS1198674	2000	LOD	CSF	III	1584	17	6
20280_7#127	ERR1625239	ERS1198676	2000	EOD	Blood	III	19	19	3
20280_7#128	ERR1625240	ERS1198677	2000	EOD	Blood	III	19	19	3
20280_7#13	ERR1625125	ERS1198562	1998	EOD	CSF	III	17	17	6
20280_7#130	ERR1625242	ERS1198679	2000	LOD	Blood	V	19	19	3
20280_7#131	ERR1625243	ERS1198680	2000	LOD	CSF	III	17	17	6
20280_7#132	ERR1625244	ERS1198681	2000	EOD	CSF	III	19	19	3
20280_7#133	ERR1625245	ERS1198682	2000	EOD	Blood	IV	2	1	2
20280_7#134	ERR1625246	ERS1198683	2000	EOD	Blood	Ia	23	23	4
20280_7#135	ERR1625247	ERS1198684	2000	EOD	Blood	II	10	10	1
20280_7#136	ERR1625248	ERS1198685	2000	EOD	Blood	Ib	12	10	1
20280_7#137	ERR1625249	ERS1198686	2000	EOD	Blood	V	110	19	3
20280_7#138	ERR1625250	ERS1198687	2000	EOD	CSF	III	19	19	3
20280_7#139	ERR1625251	ERS1198688	2000	LOD	Blood	III	17	17	6
20280_7#14	ERR1625126	ERS1198563	1998	EOD	Blood	Ib	8	10	1
20280_7#140	ERR1625252	ERS1198689	2000	EOD	CSF	III	1585	17	6
20280_7#141	ERR1625253	ERS1198690	2000	LOD	CSF	Ia	23	23	4
20280_7#142	ERR1625254	ERS1198691	2000	LOD	CSF	III	17	17	6
20280_7#143	ERR1625255	ERS1198692	2000	EOD	CSF	III	17	17	6
20280_7#144	ERR1625256	ERS1198693	2000	EOD	Blood	III	17	17	6
20280_7#145	ERR1625257	ERS1198694	2000	LOD	CSF	III	17	17	6
20280_7#146	ERR1625258	ERS1198695	2000	EOD	Blood	III	19	19	3
20280_7#147	ERR1625259	ERS1198696	2000	EOD	Blood	IX	130	130	5
20280_7#149	ERR1625261	ERS1198698	2000	LOD	Blood	III	17	17	6
20280_7#15	ERR1625127	ERS1198564	1998	EOD	Blood	III	19	19	3
20280_7#150	ERR1625262	ERS1198699	2000	LOD	CSF	III	19	19	3
20280_7#151	ERR1625263	ERS1198700	2000	EOD	Blood	Ia	1569	10	1
20280_7#152	ERR1625264	ERS1198701	2000	EOD	Blood	III	17	17	6
20280_7#153	ERR1625265	ERS1198702	2000	EOD	Blood	III	17	17	6
20280_7#155	ERR1625267	ERS1198704	2000	LOD	Blood	III	17	17	6
20280_7#156	ERR1625268	ERS1198705	2000	EOD	Blood	III	17	17	6
20280_7#157	ERR1625269	ERS1198706	2000	EOD	CSF	Ia	24	23	4
20280_7#158	ERR1625270	ERS1198707	2000	EOD	Blood	Ib	10	10	1
20280_7#159	ERR1625271	ERS1198708	2000	LOD	CSF	III	19	19	3
20280_7#16	ERR1625128	ERS1198565	1998	LOD	CSF	III	17	17	6
20280_7#160	ERR1625272	ERS1198709	2000	EOD	Blood	II	22	22	5
20280_7#161	ERR1625273	ERS1198710	2001	EOD	Blood	Ia	23	23	4
20280_7#162	ERR1625274	ERS1198711	2001	EOD	Blood	Ia	1559	1	2
20280_7#163	ERR1625275	ERS1198712	2001	EOD	Blood	IV	10	10	1
20280_7#164	ERR1625276	ERS1198713	2001	EOD	CSF	III	19	19	3
20280_7#165	ERR1625277	ERS1198714	2001	EOD	CSF	III	27	19	3
20280_7#166	ERR1625278	ERS1198715	2001	LOD	CSF	III	17	17	6
20280_7#167	ERR1625279	ERS1198716	2001	LOD	Blood	III	17	17	6
20280_7#169	ERR1625281	ERS1198718	2001	EOD	Blood	III	19	19	3
20280_7#17	ERR1625129	ERS1198566	1998	EOD	Blood	Ia	23	23	4
20280_7#170	ERR1625282	ERS1198719	2001	LOD	Blood	IV	459	1	2
20280_7#171	ERR1625283	ERS1198720	2001	LOD	Blood	III	17	17	6
20280_7#172	ERR1625284	ERS1198721	2001	LOD	CSF	III	17	17	6
20280_7#173	ERR1625285	ERS1198722	2001	EOD	Blood	Ib	12	10	1
20280_7#174	ERR1625286	ERS1198723	2001	LOD	Blood	II	12	10	1
20280_7#175	ERR1625287	ERS1198724	2001	EOD	CSF	III	328	19	3
20280_7#176	ERR1625288	ERS1198725	2001	LOD	Blood	III	17	17	6
20280_7#177	ERR1625289	ERS1198726	2001	LOD	CSF	III	19	19	3
20280_7#178	ERR1625290	ERS1198727	2001	EOD	CSF	III	17	17	6
20280_7#179	ERR1625291	ERS1198728	2001	EOD	Blood	III	17	17	6
20280_7#18	ERR1625130	ERS1198567	1998	EOD	Blood	V	1	1	2
20280_7#180	ERR1625292	ERS1198729	2001	LOD	CSF	III	17	17	6
20280_7#181	ERR1625293	ERS1198730	2001	LOD	Blood	Ia	24	23	4
20280_7#182	ERR1625294	ERS1198731	2001	LOD	CSF	III	17	17	6
20280_7#183	ERR1625295	ERS1198732	1987	EOD	Blood	Ib	12	10	1
20280_7#186	ERR1625298	ERS1198735	1987	LOD	Blood	III	17	17	6
20280_7#187	ERR1625299	ERS1198736	1987	EOD	CSF	Ib	6	10	1
20280_7#188	ERR1625300	ERS1198737	1988	EOD	CSF	III	27	19	3
20280_7#189	ERR1625301	ERS1198738	1988	LOD	CSF	III	19	19	3
20280_7#19	ERR1625131	ERS1198568	1998	EOD	Blood	III	19	19	3
20280_7#190	ERR1625302	ERS1198739	2001	EOD	Blood	V	1	1	2
20280_7#2	ERR1625114	ERS1198551	1997	EOD	Blood	III	19	19	3
20280_7#20	ERR1625132	ERS1198569	1998	LOD	CSF	III	17	17	6
20280_7#21	ERR1625133	ERS1198570	1998	EOD	CSF	III	17	17	6
20280_7#22	ERR1625134	ERS1198571	1998	LOD	Blood	III	17	17	6
20280_7#23	ERR1625135	ERS1198572	1998	EOD	Blood	Ia	24	23	4
20280_7#24	ERR1625136	ERS1198573	1998	EOD	Blood	III	19	19	3
20280_7#25	ERR1625137	ERS1198574	1998	EOD	Blood	II	2	1	2
20280_7#26	ERR1625138	ERS1198575	1998	EOD	Blood	Ia	23	23	4
20280_7#27	ERR1625139	ERS1198576	1998	LOD	CSF	Ia	23	23	4
20280_7#29	ERR1625141	ERS1198578	1998	EOD	CSF	III	17	17	6
20280_7#3	ERR1625115	ERS1198552	1997	EOD	Blood	III	19	19	3
20280_7#30	ERR1625142	ERS1198579	1998	EOD	Blood	Ia	23	23	4
20280_7#31	ERR1625143	ERS1198580	1998	EOD	Blood	Ib	8	10	1
20280_7#32	ERR1625144	ERS1198581	1998	EOD	Blood	V	1	1	2
20280_7#33	ERR1625145	ERS1198582	1998	EOD	Blood	V	7	10	1
20280_7#34	ERR1625146	ERS1198583	1998	EOD	Blood	Ib	10	10	1
20280_7#35	ERR1625147	ERS1198584	1998	EOD	CSF	V	1579	26	5
20280_7#36	ERR1625148	ERS1198585	1998	EOD	Blood	III	19	19	3
20280_7#37	ERR1625149	ERS1198586	1998	EOD	Blood	III	17	17	6
20280_7#38	ERR1625150	ERS1198587	1998	EOD	Blood	II	2	1	2
20280_7#39	ERR1625151	ERS1198588	1998	EOD	CSF	III	19	19	3
20280_7#4	ERR1625116	ERS1198553	1997	LOD	CSF	Ia	23	23	4
20280_7#40	ERR1625152	ERS1198589	1998	LOD	Blood	III	17	17	6
20280_7#41	ERR1625153	ERS1198590	1998	LOD	Blood	III	17	17	6
20280_7#43	ERR1625155	ERS1198592	1998	EOD	Blood	Ia	7	10	1
20280_7#44	ERR1625156	ERS1198593	1998	EOD	Blood	Ia	23	23	4
20280_7#45	ERR1625157	ERS1198594	1998	LOD	Blood	V	1	1	2
20280_7#46	ERR1625158	ERS1198595	1999	LOD	Blood	III	17	17	6
20280_7#47	ERR1625159	ERS1198596	1999	EOD	CSF	Ia	4	1	2
20280_7#48	ERR1625160	ERS1198597	1999	EOD	Blood	Ia	23	23	4
20280_7#49	ERR1625161	ERS1198598	1999	LOD	CSF	III	19	19	3
20280_7#5	ERR1625117	ERS1198554	1997	EOD	CSF	III	19	19	3
20280_7#50	ERR1625162	ERS1198599	1999	LOD	CSF	III	17	17	6
20280_7#51	ERR1625163	ERS1198600	1999	EOD	Blood	III	1299	17	6
20280_7#52	ERR1625164	ERS1198601	1999	EOD	CSF	III	17	17	6
20280_7#53	ERR1625165	ERS1198602	1999	EOD	Blood	III	19	19	3
20280_7#54	ERR1625166	ERS1198603	1999	LOD	Blood	Ia	23	23	4
20280_7#55	ERR1625167	ERS1198604	1999	LOD	Blood	III	17	17	6
20280_7#56	ERR1625168	ERS1198605	1999	EOD	Blood	III	19	19	3
20280_7#57	ERR1625169	ERS1198606	1999	LOD	CSF	III	17	17	6
20280_7#58	ERR1625170	ERS1198607	1999	EOD	CSF	III	19	19	3
20280_7#6	ERR1625118	ERS1198555	1998	EOD	Blood	Ib	10	10	1
20280_7#60	ERR1625172	ERS1198609	1999	LOD	CSF	III	19	19	3
20280_7#61	ERR1625173	ERS1198610	1999	LOD	Blood	III	19	19	3
20280_7#62	ERR1625174	ERS1198611	1999	EOD	Blood	Ia	23	N/D	5
20280_7#64	ERR1625176	ERS1198613	1999	EOD	Blood	V	110	19	3
20280_7#66	ERR1625178	ERS1198615	1999	LOD	CSF	Ia	23	23	4
20280_7#67	ERR1625179	ERS1198616	1999	LOD	CSF	Ia	23	23	4
20280_7#68	ERR1625180	ERS1198617	1999	LOD	Blood	III	27	19	3
20280_7#69	ERR1625181	ERS1198618	1999	LOD	Blood	Ib	10	10	1
20280_7#7	ERR1625119	ERS1198556	1998	EOD	Blood	Ia	23	23	4
20280_7#70	ERR1625182	ERS1198619	1999	LOD	CSF	III	19	19	3
20280_7#71	ERR1625183	ERS1198620	1999	LOD	Blood	V	1	1	2
20280_7#72	ERR1625184	ERS1198621	1999	LOD	CSF	IV	291	17	6
20280_7#73	ERR1625185	ERS1198622	1999	EOD	Blood	III	19	19	3
20280_7#74	ERR1625186	ERS1198623	1999	LOD	CSF	III	19	19	3
20280_7#75	ERR1625187	ERS1198624	1999	LOD	CSF	III	17	17	6
20280_7#76	ERR1625188	ERS1198625	1999	EOD	Blood	III	17	17	6
20280_7#77	ERR1625189	ERS1198626	1999	EOD	CSF	III	19	19	3
20280_7#78	ERR1625190	ERS1198627	1999	LOD	Blood	II	12	10	1
20280_7#79	ERR1625191	ERS1198628	1999	LOD	Blood	III	17	17	6
20280_7#8	ERR1625120	ERS1198557	1998	EOD	CSF	III	27	19	3
20280_7#80	ERR1625192	ERS1198629	1999	LOD	CSF	III	19	19	3
20280_7#82	ERR1625194	ERS1198631	1999	EOD	Blood	Ia	23	23	4
20280_7#83	ERR1625195	ERS1198632	1999	LOD	Blood	III	17	17	6
20280_7#84	ERR1625196	ERS1198633	1999	EOD	CSF	Ia	23	23	4
20280_7#85	ERR1625197	ERS1198634	1999	LOD	CSF	III	19	19	3
20280_7#86	ERR1625198	ERS1198635	1999	LOD	CSF	III	148	17	6
20280_7#87	ERR1625199	ERS1198636	1999	EOD	Blood	III	1535	19	3
20280_7#88	ERR1625200	ERS1198637	1987	LOD	Blood	Ib	1580	10	1
20280_7#89	ERR1625201	ERS1198638	1987	LOD	Blood	III	27	19	3
20280_7#9	ERR1625121	ERS1198558	1998	LOD	CSF	III	17	17	6
20280_7#90	ERR1625202	ERS1198639	1987	EOD	Blood	Ib	12	10	1
20280_7#93	ERR1625205	ERS1198642	1987	LOD	CSF	III	19	19	3
20280_7#94	ERR1625206	ERS1198643	1987	EOD	Blood	Ia	23	23	4
20280_7#95	ERR1625207	ERS1198644	1999	LOD	CSF	III	17	17	6
20280_7#96	ERR1625208	ERS1198645	1999	LOD	Blood	III	23	N/D	5
20280_7#97	ERR1625209	ERS1198646	1999	LOD	Blood	III	17	17	6
20280_7#98	ERR1625210	ERS1198647	1999	LOD	CSF	III	17	17	6
20280_7#99	ERR1625211	ERS1198648	1999	EOD	CSF	III	19	19	3
20280_8#1	ERR1625303	ERS1198740	2001	LOD	CSF	III	17	17	6
20280_8#10	ERR1625312	ERS1198749	2001	EOD	Blood	Ia	24	23	4
20280_8#100	ERR1625402	ERS1198839	2003	LOD	CSF	III	17	17	6
20280_8#101	ERR1625403	ERS1198840	2003	LOD	CSF	III	17	17	6
20280_8#102	ERR1625404	ERS1198841	2003	EOD	CSF	Ia	23	23	4
20280_8#103	ERR1625405	ERS1198842	2003	LOD	CSF	Ib	10	10	1
20280_8#104	ERR1625406	ERS1198843	2003	LOD	Blood	Ib	10	10	1
20280_8#105	ERR1625407	ERS1198844	2003	EOD	Blood	III	17	17	6
20280_8#106	ERR1625408	ERS1198845	2003	EOD	CSF	III	1537	17	6
20280_8#107	ERR1625409	ERS1198846	2003	EOD	Blood	V	7	10	1
20280_8#108	ERR1625410	ERS1198847	2003	EOD	Blood	Ia	23	23	4
20280_8#109	ERR1625411	ERS1198848	2003	EOD	Blood	III	17	17	6
20280_8#11	ERR1625313	ERS1198750	2001	EOD	Blood	III	19	19	3
20280_8#110	ERR1625412	ERS1198849	2003	LOD	Blood	II	28	19	3
20280_8#112	ERR1625414	ERS1198851	2003	EOD	Blood	II	19	19	3
20280_8#113	ERR1625415	ERS1198852	2003	EOD	Blood	II	12	10	1
20280_8#114	ERR1625416	ERS1198853	2003	EOD	Blood	Ia	23	23	4
20280_8#115	ERR1625417	ERS1198854	2003	EOD	Blood	III	17	17	6
20280_8#116	ERR1625418	ERS1198855	2003	EOD	Blood	IX	130	130	5
20280_8#117	ERR1625419	ERS1198856	2003	EOD	Blood	III	19	19	3
20280_8#119	ERR1625421	ERS1198858	2003	EOD	Blood	Ia	23	23	4
20280_8#12	ERR1625314	ERS1198751	2001	EOD	Blood	II	28	19	3
20280_8#120	ERR1625422	ERS1198859	2003	EOD	Blood	III	148	17	6
20280_8#121	ERR1625423	ERS1198860	2003	EOD	CSF	III	1586	17	6
20280_8#122	ERR1625424	ERS1198861	2003	EOD	Blood	III	17	17	6
20280_8#123	ERR1625425	ERS1198862	2003	EOD	Blood	Ib	1570	10	1
20280_8#124	ERR1625426	ERS1198863	2003	EOD	Blood	Ib	1571	10	1
20280_8#125	ERR1625427	ERS1198864	2003	LOD	Blood	II	2	1	2
20280_8#126	ERR1625428	ERS1198865	2003	LOD	CSF	III	19	19	3
20280_8#127	ERR1625429	ERS1198866	2003	EOD	CSF	III	17	17	6
20280_8#129	ERR1625431	ERS1198868	2003	EOD	Blood	Ia	23	23	4
20280_8#13	ERR1625315	ERS1198752	2001	EOD	Blood	III	17	17	6
20280_8#130	ERR1625432	ERS1198869	2003	EOD	CSF	Ia	23	23	4
20280_8#131	ERR1625433	ERS1198870	2003	EOD	Blood	III	19	19	3
20280_8#133	ERR1625435	ERS1198872	2003	EOD	Blood	III	17	17	6
20280_8#134	ERR1625436	ERS1198873	2003	LOD	CSF	III	19	19	3
20280_8#136	ERR1625438	ERS1198875	2003	LOD	Blood	III	17	17	6
20280_8#137	ERR1625439	ERS1198876	2003	EOD	Blood	Ia	4	1	2
20280_8#138	ERR1625440	ERS1198877	2003	EOD	Blood	Ia	23	23	4
20280_8#139	ERR1625441	ERS1198878	2003	EOD	Blood	III	19	19	3
20280_8#140	ERR1625442	ERS1198879	2003	EOD	Blood	III	19	19	3
20280_8#141	ERR1625443	ERS1198880	2003	EOD	Blood	Ia	7	10	1
20280_8#142	ERR1625444	ERS1198881	2003	EOD	CSF	III	27	19	3
20280_8#143	ERR1625445	ERS1198882	2003	EOD	Blood	Ia	24	23	4
20280_8#145	ERR1625447	ERS1198884	2003	LOD	CSF	III	19	19	3
20280_8#146	ERR1625448	ERS1198885	2003	EOD	Blood	Ib	8	10	1
20280_8#147	ERR1625449	ERS1198886	2003	EOD	Blood	IV	196	1	2
20280_8#148	ERR1625450	ERS1198887	2003	LOD	Blood	III	17	17	6
20280_8#149	ERR1625451	ERS1198888	2003	EOD	Blood	V	7	10	1
20280_8#15	ERR1625317	ERS1198754	2001	LOD	CSF	III	18	17	6
20280_8#150	ERR1625452	ERS1198889	2003	EOD	Blood	V	1	1	2
20280_8#151	ERR1625453	ERS1198890	2003	EOD	CSF	III	17	17	6
20280_8#152	ERR1625454	ERS1198891	2003	LOD	Blood	III	17	17	6
20280_8#153	ERR1625455	ERS1198892	2003	LOD	CSF	III	17	17	6
20280_8#154	ERR1625456	ERS1198893	2003	EOD	CSF	Ia	23	23	4
20280_8#155	ERR1625457	ERS1198894	2003	EOD	CSF	III	17	17	6
20280_8#156	ERR1625458	ERS1198895	2003	LOD	CSF	III	17	17	6
20280_8#157	ERR1625459	ERS1198896	2003	LOD	CSF	III	17	17	6
20280_8#158	ERR1625460	ERS1198897	2003	LOD	CSF	III	17	17	6
20280_8#159	ERR1625461	ERS1198898	2004	LOD	CSF	III	17	17	6
20280_8#16	ERR1625318	ERS1198755	2001	EOD	Blood	III	19	19	3
20280_8#160	ERR1625462	ERS1198899	2004	EOD	CSF	V	1	1	2
20280_8#161	ERR1625463	ERS1198900	2004	LOD	Blood	III	17	17	6
20280_8#162	ERR1625464	ERS1198901	2004	LOD	Blood	III	17	17	6
20280_8#167	ERR1625469	ERS1198906	2004	EOD	CSF	III	17	17	6
20280_8#168	ERR1625470	ERS1198907	2004	EOD	Blood	III	17	17	6
20280_8#169	ERR1625471	ERS1198908	2004	EOD	Blood	III	17	17	6
20280_8#17	ERR1625319	ERS1198756	2001	LOD	Blood	III	17	17	6
20280_8#171	ERR1625473	ERS1198910	2004	EOD	Blood	III	23	N/D	5
20280_8#172	ERR1625474	ERS1198911	2004	EOD	Blood	III	19	19	3
20280_8#173	ERR1625475	ERS1198912	2004	LOD	Blood	V	327	19	3
20280_8#174	ERR1625476	ERS1198913	2004	LOD	CSF	III	1538	19	3
20280_8#175	ERR1625477	ERS1198914	2004	EOD	Blood	III	19	19	3
20280_8#176	ERR1625478	ERS1198915	2004	EOD	CSF	III	17	17	6
20280_8#177	ERR1625479	ERS1198916	2004	EOD	Blood	III	17	17	6
20280_8#178	ERR1625480	ERS1198917	2004	EOD	CSF	III	1537	17	6
20280_8#179	ERR1625481	ERS1198918	2004	EOD	CSF	Ib	10	10	1
20280_8#18	ERR1625320	ERS1198757	2001	EOD	Blood	IV	196	1	2
20280_8#180	ERR1625482	ERS1198919	2004	LOD	CSF	III	17	17	6
20280_8#181	ERR1625483	ERS1198920	2004	LOD	CSF	Ia	23	23	4
20280_8#182	ERR1625484	ERS1198921	2004	LOD	CSF	Ib	12	10	1
20280_8#183	ERR1625485	ERS1198922	1988	EOD	Blood	IV	196	1	2
20280_8#184	ERR1625486	ERS1198923	1988	LOD	CSF	Ia	7	10	1
20280_8#186	ERR1625488	ERS1198925	1988	EOD	Blood	III	106	19	3
20280_8#187	ERR1625489	ERS1198926	1988	LOD	CSF	Ib	10	10	1
20280_8#188	ERR1625490	ERS1198927	1988	EOD	CSF	III	27	19	3
20280_8#189	ERR1625491	ERS1198928	1988	LOD	CSF	Ia	7	10	1
20280_8#19	ERR1625321	ERS1198758	2001	LOD	Blood	Ia	23	23	4
20280_8#2	ERR1625304	ERS1198741	2001	EOD	Blood	II	28	19	3
20280_8#20	ERR1625322	ERS1198759	2001	EOD	Blood	Ia	23	23	4
20280_8#21	ERR1625323	ERS1198760	2001	LOD	Blood	III	997	19	3
20280_8#22	ERR1625324	ERS1198761	2001	EOD	CSF	III	17	17	6
20280_8#23	ERR1625325	ERS1198762	2001	EOD	Blood	Ia	24	23	4
20280_8#24	ERR1625326	ERS1198763	2001	EOD	Blood	III	19	19	3
20280_8#25	ERR1625327	ERS1198764	2001	LOD	Blood	III	17	17	6
20280_8#26	ERR1625328	ERS1198765	2001	LOD	CSF	III	19	19	3
20280_8#27	ERR1625329	ERS1198766	2002	LOD	Blood	III	17	17	6
20280_8#28	ERR1625330	ERS1198767	2002	EOD	CSF	III	17	17	6
20280_8#29	ERR1625331	ERS1198768	2002	LOD	Blood	III	17	17	6
20280_8#3	ERR1625305	ERS1198742	2001	EOD	Blood	V	1	1	2
20280_8#31	ERR1625333	ERS1198770	2002	EOD	Blood	Ib	8	10	1
20280_8#32	ERR1625334	ERS1198771	2002	EOD	Blood	V	1	1	2
20280_8#33	ERR1625335	ERS1198772	2002	LOD	CSF	III	19	19	3
20280_8#34	ERR1625336	ERS1198773	2002	EOD	Blood	II	751	10	1
20280_8#35	ERR1625337	ERS1198774	2002	EOD	CSF	III	17	17	6
20280_8#36	ERR1625338	ERS1198775	2002	LOD	CSF	III	27	19	3
20280_8#38	ERR1625340	ERS1198777	2002	EOD	Blood	III	12	10	1
20280_8#39	ERR1625341	ERS1198778	2002	EOD	Blood	III	17	17	6
20280_8#4	ERR1625306	ERS1198743	2001	EOD	Blood	III	17	17	6
20280_8#40	ERR1625342	ERS1198779	2002	EOD	Blood	III	19	19	3
20280_8#41	ERR1625343	ERS1198780	2002	EOD	Blood	V	10	10	1
20280_8#43	ERR1625345	ERS1198782	2002	EOD	CSF	V	1	1	2
20280_8#44	ERR1625346	ERS1198783	2002	LOD	CSF	III	17	17	6
20280_8#45	ERR1625347	ERS1198784	2002	EOD	Blood	Ia	23	23	4
20280_8#46	ERR1625348	ERS1198785	2002	LOD	CSF	III	17	17	6
20280_8#47	ERR1625349	ERS1198786	2002	EOD	CSF	III	1540	19	3
20280_8#49	ERR1625351	ERS1198788	2002	LOD	CSF	Ib	8	10	1
20280_8#5	ERR1625307	ERS1198744	2001	LOD	Blood	III	17	17	6
20280_8#50	ERR1625352	ERS1198789	2002	EOD	CSF	III	19	19	3
20280_8#51	ERR1625353	ERS1198790	2002	EOD	CSF	Ia	144	23	4
20280_8#52	ERR1625354	ERS1198791	2002	LOD	Blood	IV	2	1	2
20280_8#53	ERR1625355	ERS1198792	2002	EOD	Blood	II	2	1	2
20280_8#54	ERR1625356	ERS1198793	2002	LOD	CSF	III	17	17	6
20280_8#55	ERR1625357	ERS1198794	2002	EOD	Blood	V	1	1	2
20280_8#56	ERR1625358	ERS1198795	2002	EOD	Blood	Ia	1590	23	4
20280_8#57	ERR1625359	ERS1198796	2002	LOD	Blood	Ia	7	10	1
20280_8#59	ERR1625361	ERS1198798	2002	LOD	Blood	Ia	23	23	4
20280_8#6	ERR1625308	ERS1198745	2001	LOD	CSF	III	23	N/D	5
20280_8#60	ERR1625362	ERS1198799	2002	EOD	CSF	III	19	19	3
20280_8#61	ERR1625363	ERS1198800	2002	EOD	Blood	VII	1	1	2
20280_8#62	ERR1625364	ERS1198801	2002	LOD	CSF	III	19	19	3
20280_8#63	ERR1625365	ERS1198802	2002	EOD	Blood	III	19	19	3
20280_8#64	ERR1625366	ERS1198803	2002	EOD	CSF	III	19	19	3
20280_8#65	ERR1625367	ERS1198804	2002	EOD	CSF	III	17	17	6
20280_8#66	ERR1625368	ERS1198805	2002	EOD	Blood	III	27	19	3
20280_8#67	ERR1625369	ERS1198806	2002	LOD	CSF	Ib	10	10	1
20280_8#68	ERR1625370	ERS1198807	2002	EOD	CSF	III	484	17	6
20280_8#69	ERR1625371	ERS1198808	2002	EOD	Blood	V	1	1	2
20280_8#70	ERR1625372	ERS1198809	2002	LOD	CSF	III	17	17	6
20280_8#71	ERR1625373	ERS1198810	2002	LOD	CSF	III	17	17	6
20280_8#74	ERR1625376	ERS1198813	2002	EOD	Blood	III	19	19	3
20280_8#75	ERR1625377	ERS1198814	2002	EOD	Blood	III	17	17	6
20280_8#76	ERR1625378	ERS1198815	2002	LOD	Blood	III	1004	17	6
20280_8#77	ERR1625379	ERS1198816	2002	EOD	Blood	III	19	19	3
20280_8#79	ERR1625381	ERS1198818	2002	LOD	Blood	II	28	19	3
20280_8#80	ERR1625382	ERS1198819	2002	EOD	Blood	III	27	19	3
20280_8#81	ERR1625383	ERS1198820	2002	LOD	Blood	III	17	17	6
20280_8#82	ERR1625384	ERS1198821	2002	EOD	Blood	II	2	1	2
20280_8#83	ERR1625385	ERS1198822	2003	EOD	Blood	II	12	10	1
20280_8#84	ERR1625386	ERS1198823	2003	EOD	Blood	Ib	10	10	1
20280_8#85	ERR1625387	ERS1198824	2003	LOD	Blood	III	17	17	6
20280_8#86	ERR1625388	ERS1198825	2003	LOD	CSF	III	17	17	6
20280_8#89	ERR1625391	ERS1198828	1988	EOD	CSF	III	19	19	3
20280_8#9	ERR1625311	ERS1198748	2001	EOD	Blood	III	17	17	6
20280_8#90	ERR1625392	ERS1198829	1988	EOD	Blood	III	19	19	3
20280_8#91	ERR1625393	ERS1198830	1988	EOD	CSF	III	17	17	6
20280_8#92	ERR1625394	ERS1198831	1988	EOD	Blood	Ib	12	10	1
20280_8#93	ERR1625395	ERS1198832	1988	EOD	Blood	II	1572	19	3
20280_8#94	ERR1625396	ERS1198833	1988	EOD	CSF	III	1561	17	6
20280_8#95	ERR1625397	ERS1198834	2003	EOD	Blood	III	17	17	6
20280_8#96	ERR1625398	ERS1198835	2003	EOD	CSF	III	17	17	6
20280_8#97	ERR1625399	ERS1198836	2003	EOD	Blood	II	28	19	3
20280_8#98	ERR1625400	ERS1198837	2003	EOD	Blood	IV	196	1	2
20280_8#99	ERR1625401	ERS1198838	2003	EOD	Blood	III	17	17	6
20402_3#1	ERR1659680	ERS1215001	2013	EOD	Blood	Ib	12	10	1
20402_3#10	ERR1659689	ERS1215010	2013	EOD	Blood	III	17	17	6
20402_3#100	ERR1659779	ERS1215100	2014	EOD	Blood	III	19	19	3
20402_3#101	ERR1659780	ERS1215101	2014	EOD	Blood	III	17	17	6
20402_3#102	ERR1659781	ERS1215102	2014	EOD	CSF	III	17	17	6
20402_3#103	ERR1659782	ERS1215103	2014	LOD	CSF	III	17	17	6
20402_3#104	ERR1659783	ERS1215104	2014	EOD	Blood	III	17	17	6
20402_3#105	ERR1659784	ERS1215105	2014	EOD	Blood	III	529	19	3
20402_3#106	ERR1659785	ERS1215106	2014	EOD	CSF	III	1423	17	6
20402_3#107	ERR1659786	ERS1215107	2014	EOD	Blood	Ia	23	23	4
20402_3#108	ERR1659787	ERS1215108	2014	EOD	Blood	V	110	19	3
20402_3#109	ERR1659788	ERS1215109	2014	EOD	Blood	II	1562	10	1
20402_3#11	ERR1659690	ERS1215011	2013	LOD	Blood	III	17	17	6
20402_3#110	ERR1659789	ERS1215110	2014	EOD	Blood	II	19	19	3
20402_3#111	ERR1659790	ERS1215111	2014	EOD	Blood	II	12	10	1
20402_3#112	ERR1659791	ERS1215112	2014	EOD	Blood	III	17	17	6
20402_3#113	ERR1659792	ERS1215113	2014	EOD	Blood	III	17	17	6
20402_3#114	ERR1659793	ERS1215114	2014	EOD	Blood	III	27	19	3
20402_3#115	ERR1659794	ERS1215115	2014	EOD	Blood	III	19	19	3
20402_3#116	ERR1659795	ERS1215116	2014	LOD	CSF	III	19	19	3
20402_3#117	ERR1659796	ERS1215117	2014	LOD	Blood	Ia	144	23	4
20402_3#118	ERR1659797	ERS1215118	2014	EOD	Blood	Ia	88	N/D	5
20402_3#119	ERR1659798	ERS1215119	2014	EOD	CSF	III	17	17	6
20402_3#12	ERR1659691	ERS1215012	2013	EOD	Blood	III	17	17	6
20402_3#120	ERR1659799	ERS1215120	2014	EOD	Blood	V	1	1	2
20402_3#122	ERR1659801	ERS1215122	2014	LOD	Blood	III	17	17	6
20402_3#123	ERR1659802	ERS1215123	2014	EOD	CSF	III	17	17	6
20402_3#124	ERR1659803	ERS1215124	2014	EOD	CSF	III	17	17	6
20402_3#125	ERR1659804	ERS1215125	2014	EOD	CSF	III	287	17	6
20402_3#126	ERR1659805	ERS1215126	2014	EOD	Blood	II	1591	19	3
20402_3#127	ERR1659806	ERS1215127	2014	EOD	Blood	III	17	17	6
20402_3#129	ERR1659808	ERS1215129	2014	EOD	Blood	III	19	19	3
20402_3#13	ERR1659692	ERS1215013	2013	LOD	CSF	III	287	17	6
20402_3#130	ERR1659809	ERS1215130	2014	EOD	CSF	III	19	19	3
20402_3#131	ERR1659810	ERS1215131	2014	EOD	CSF	III	17	17	6
20402_3#132	ERR1659811	ERS1215132	2014	EOD	CSF	VI	1	1	2
20402_3#133	ERR1659812	ERS1215133	2014	LOD	Blood	III	19	19	3
20402_3#135	ERR1659814	ERS1215135	2014	LOD	Blood	Ib	10	10	1
20402_3#137	ERR1659816	ERS1215137	2014	LOD	Blood	V	7	10	1
20402_3#138	ERR1659817	ERS1215138	2015	LOD	Blood	III	17	17	6
20402_3#139	ERR1659818	ERS1215139	2015	EOD	Blood	III	17	17	6
20402_3#14	ERR1659693	ERS1215014	2013	EOD	Blood	Ia	23	23	4
20402_3#140	ERR1659819	ERS1215140	2015	EOD	Blood	Ia	23	23	4
20402_3#141	ERR1659820	ERS1215141	2015	EOD	Blood	IV	1189	1	2
20402_3#142	ERR1659821	ERS1215142	2015	LOD	CSF	Ia	144	23	4
20402_3#143	ERR1659822	ERS1215143	2015	EOD	CSF	Ia	23	23	4
20402_3#144	ERR1659823	ERS1215144	2015	LOD	Blood	III	17	17	6
20402_3#146	ERR1659825	ERS1215146	2015	EOD	Blood	Ia	23	23	4
20402_3#147	ERR1659826	ERS1215147	2015	LOD	Blood	III	17	17	6
20402_3#148	ERR1659827	ERS1215148	2015	LOD	Blood	III	17	17	6
20402_3#149	ERR1659828	ERS1215149	2015	LOD	CSF	III	17	17	6
20402_3#15	ERR1659694	ERS1215015	2013	EOD	CSF	III	17	17	6
20402_3#151	ERR1659830	ERS1215151	2015	EOD	Blood	III	19	19	3
20402_3#152	ERR1659831	ERS1215152	2015	EOD	Blood	II	22	22	5
20402_3#153	ERR1659832	ERS1215153	2015	EOD	Blood	III	17	17	6
20402_3#154	ERR1659833	ERS1215154	2015	EOD	Blood	III	19	19	3
20402_3#155	ERR1659834	ERS1215155	2015	EOD	Blood	V	1542	10	1
20402_3#156	ERR1659835	ERS1215156	2015	EOD	Blood	II	1587	10	1
20402_3#157	ERR1659836	ERS1215157	2015	LOD	CSF	III	1219	17	6
20402_3#158	ERR1659837	ERS1215158	2015	EOD	Blood	Ia	23	23	4
20402_3#159	ERR1659838	ERS1215159	2015	EOD	Blood	III	19	19	3
20402_3#16	ERR1659695	ERS1215016	2013	EOD	Blood	II	10	10	1
20402_3#160	ERR1659839	ERS1215160	2015	EOD	Blood	III	17	17	6
20402_3#161	ERR1659840	ERS1215161	2015	EOD	Blood	II	2	1	2
20402_3#162	ERR1659841	ERS1215162	2015	EOD	Blood	II	28	19	3
20402_3#163	ERR1659842	ERS1215163	2015	EOD	CSF	III	17	17	6
20402_3#164	ERR1659843	ERS1215164	2015	EOD	Blood	III	106	19	3
20402_3#165	ERR1659844	ERS1215165	2015	EOD	Blood	Ia	23	23	4
20402_3#166	ERR1659845	ERS1215166	2015	LOD	CSF	III	17	17	6
20402_3#167	ERR1659846	ERS1215167	2015	LOD	CSF	III	17	17	6
20402_3#168	ERR1659847	ERS1215168	2015	EOD	Blood	Ia	103	103	5
20402_3#169	ERR1659848	ERS1215169	2015	LOD	CSF	III	17	17	6
20402_3#17	ERR1659696	ERS1215017	2013	LOD	CSF	III	148	17	6
20402_3#170	ERR1659849	ERS1215170	2015	EOD	Blood	III	17	17	6
20402_3#171	ERR1659850	ERS1215171	2015	EOD	Blood	Ia	23	23	4
20402_3#172	ERR1659851	ERS1215172	2015	EOD	Blood	Ia	24	23	4
20402_3#175	ERR1659854	ERS1215175	2015	EOD	Blood	III	17	17	6
20402_3#177	ERR1659856	ERS1215177	2015	EOD	Blood	Ia	23	23	4
20402_3#178	ERR1659857	ERS1215178	2015	EOD	Blood	Ia	23	23	4
20402_3#179	ERR1659858	ERS1215179	2015	EOD	Blood	Ib	255	10	1
20402_3#18	ERR1659697	ERS1215018	2013	LOD	Blood	III	17	17	6
20402_3#180	ERR1659859	ERS1215180	2015	EOD	Blood	III	17	17	6
20402_3#181	ERR1659860	ERS1215181	2015	EOD	CSF	III	17	17	6
20402_3#182	ERR1659861	ERS1215182	2015	LOD	CSF	III	17	17	6
20402_3#183	ERR1659862	ERS1215183	2015	EOD	Blood	II	28	19	3
20402_3#184	ERR1659863	ERS1215184	2015	LOD	CSF	III	19	19	3
20402_3#185	ERR1659864	ERS1215185	2015	EOD	Blood	III	19	19	3
20402_3#186	ERR1659865	ERS1215186	2015	LOD	CSF	III	17	17	6
20402_3#187	ERR1659866	ERS1215187	2016	LOD	Blood	III	17	17	6
20402_3#188	ERR1659867	ERS1215188	2016	LOD	Blood	III	17	17	6
20402_3#19	ERR1659698	ERS1215019	2013	LOD	Blood	III	17	17	6
20402_3#2	ERR1659681	ERS1215002	2013	EOD	Blood	Ia	23	23	4
20402_3#20	ERR1659699	ERS1215020	2013	LOD	CSF	Ia	144	23	4
20402_3#21	ERR1659700	ERS1215021	2013	EOD	Blood	IV	196	1	2
20402_3#22	ERR1659701	ERS1215022	2013	EOD	Blood	Ib	12	10	1
20402_3#23	ERR1659702	ERS1215023	2013	EOD	Blood	Ib	12	10	1
20402_3#24	ERR1659703	ERS1215024	2013	EOD	Blood	III	17	17	6
20402_3#25	ERR1659704	ERS1215025	2013	EOD	Blood	Ia	144	23	4
20402_3#26	ERR1659705	ERS1215026	2013	EOD	Blood	Ia	23	23	4
20402_3#27	ERR1659706	ERS1215027	2013	EOD	Blood	V	1	1	2
20402_3#28	ERR1659707	ERS1215028	2013	EOD	Blood	V	23	23	4
20402_3#29	ERR1659708	ERS1215029	2013	EOD	Blood	III	19	19	3
20402_3#30	ERR1659709	ERS1215030	2013	LOD	CSF	Ia	24	23	4
20402_3#32	ERR1659711	ERS1215032	2013	LOD	Blood	III	17	17	6
20402_3#33	ERR1659712	ERS1215033	2013	EOD	Blood	III	17	17	6
20402_3#34	ERR1659713	ERS1215034	2013	EOD	Blood	Ib	1370	10	1
20402_3#35	ERR1659714	ERS1215035	2013	LOD	CSF	III	17	17	6
20402_3#36	ERR1659715	ERS1215036	2013	EOD	Blood	III	19	19	3
20402_3#37	ERR1659716	ERS1215037	2013	LOD	CSF	III	17	17	6
20402_3#38	ERR1659717	ERS1215038	2013	EOD	Blood	Ib	8	10	1
20402_3#4	ERR1659683	ERS1215004	2013	EOD	Blood	III	1563	19	3
20402_3#40	ERR1659719	ERS1215040	2013	EOD	Blood	Ia	498	23	4
20402_3#41	ERR1659720	ERS1215041	2013	EOD	Blood	Ia	23	23	4
20402_3#42	ERR1659721	ERS1215042	2013	LOD	Blood	III	17	17	6
20402_3#43	ERR1659722	ERS1215043	2013	LOD	CSF	Ia	23	23	4
20402_3#44	ERR1659723	ERS1215044	2013	LOD	Blood	III	1339	17	6
20402_3#45	ERR1659724	ERS1215045	2013	EOD	Blood	Ia	23	23	4
20402_3#46	ERR1659725	ERS1215046	2013	LOD	Blood	III	17	17	6
20402_3#47	ERR1659726	ERS1215047	2013	EOD	CSF	Ia	23	23	4
20402_3#48	ERR1659727	ERS1215048	2013	EOD	Blood	Ib	8	10	1
20402_3#49	ERR1659728	ERS1215049	2013	LOD	Blood	III	17	17	6
20402_3#5	ERR1659684	ERS1215005	2013	EOD	Blood	II	1	1	2
20402_3#50	ERR1659729	ERS1215050	2013	EOD	Blood	IV	196	1	2
20402_3#51	ERR1659730	ERS1215051	2013	EOD	Blood	Ia	23	23	4
20402_3#52	ERR1659731	ERS1215052	2013	EOD	Blood	Ia	144	23	4
20402_3#53	ERR1659732	ERS1215053	2013	LOD	CSF	III	17	17	6
20402_3#54	ERR1659733	ERS1215054	2013	EOD	Blood	III	19	19	3
20402_3#56	ERR1659735	ERS1215056	2013	LOD	CSF	Ib	8	10	1
20402_3#57	ERR1659736	ERS1215057	2014	EOD	CSF	III	17	17	6
20402_3#58	ERR1659737	ERS1215058	2014	LOD	Blood	III	1573	17	6
20402_3#59	ERR1659738	ERS1215059	2014	EOD	Blood	III	17	17	6
20402_3#6	ERR1659685	ERS1215006	2013	LOD	CSF	III	27	19	3
20402_3#60	ERR1659739	ERS1215060	2014	LOD	CSF	III	17	17	6
20402_3#61	ERR1659740	ERS1215061	2014	LOD	Blood	III	1573	17	6
20402_3#62	ERR1659741	ERS1215062	2014	EOD	Blood	III	17	17	6
20402_3#63	ERR1659742	ERS1215063	2014	LOD	Blood	III	17	17	6
20402_3#64	ERR1659743	ERS1215064	2014	LOD	Blood	III	17	17	6
20402_3#65	ERR1659744	ERS1215065	2014	LOD	Blood	III	17	17	6
20402_3#66	ERR1659745	ERS1215066	2014	EOD	Blood	Ia	23	23	4
20402_3#67	ERR1659746	ERS1215067	2014	LOD	Blood	III	17	17	6
20402_3#68	ERR1659747	ERS1215068	2014	EOD	Blood	IV	196	1	2
20402_3#69	ERR1659748	ERS1215069	2014	EOD	Blood	III	17	17	6
20402_3#7	ERR1659686	ERS1215007	2013	EOD	Blood	Ia	498	23	4
20402_3#70	ERR1659749	ERS1215070	2014	EOD	Blood	III	NT	19	3
20402_3#71	ERR1659750	ERS1215071	2014	EOD	Blood	Ia	23	23	4
20402_3#72	ERR1659751	ERS1215072	2014	EOD	Blood	II	8	10	1
20402_3#73	ERR1659752	ERS1215073	2014	LOD	Blood	III	17	17	6
20402_3#74	ERR1659753	ERS1215074	2014	EOD	Blood	III	17	17	6
20402_3#75	ERR1659754	ERS1215075	2014	EOD	Blood	Ib	1	1	2
20402_3#76	ERR1659755	ERS1215076	2014	EOD	CSF	V	1	1	2
20402_3#77	ERR1659756	ERS1215077	2014	LOD	Blood	VI	1	1	2
20402_3#78	ERR1659757	ERS1215078	2014	EOD	Blood	V	1	1	2
20402_3#79	ERR1659758	ERS1215079	2014	LOD	CSF	III	17	17	6
20402_3#8	ERR1659687	ERS1215008	2013	LOD	Blood	III	17	17	6
20402_3#80	ERR1659759	ERS1215080	2014	EOD	Blood	II	19	19	3
20402_3#81	ERR1659760	ERS1215081	2014	EOD	Blood	III	17	17	6
20402_3#82	ERR1659761	ERS1215082	2014	LOD	CSF	III	17	17	6
20402_3#83	ERR1659762	ERS1215083	2014	EOD	Blood	III	17	17	6
20402_3#84	ERR1659763	ERS1215084	2014	LOD	CSF	III	17	17	6
20402_3#85	ERR1659764	ERS1215085	2014	EOD	Blood	III	17	17	6
20402_3#86	ERR1659765	ERS1215086	2014	LOD	Blood	III	17	17	6
20402_3#87	ERR1659766	ERS1215087	2014	LOD	CSF	III	19	19	3
20402_3#88	ERR1659767	ERS1215088	2014	EOD	CSF	III	17	17	6
20402_3#9	ERR1659688	ERS1215009	2013	EOD	Blood	III	17	17	6
20402_3#90	ERR1659769	ERS1215090	2015	LOD	Blood	Ia	24	23	4
20402_3#91	ERR1659770	ERS1215091	2015	EOD	CSF	Ia	23	23	4
20402_3#92	ERR1659771	ERS1215092	2015	EOD	Blood	III	17	17	6
20402_3#93	ERR1659772	ERS1215093	2015	LOD	Blood	III	17	17	6
20402_3#94	ERR1659773	ERS1215094	2015	LOD	Blood	III	27	19	3
20402_3#95	ERR1659774	ERS1215095	2015	EOD	Blood	III	17	17	6
20402_3#96	ERR1659775	ERS1215096	2014	EOD	Blood	III	17	17	6
20402_3#97	ERR1659776	ERS1215097	2014	EOD	CSF	III	27	19	3
20402_3#98	ERR1659777	ERS1215098	2014	EOD	Blood	III	17	17	6
20402_3#99	ERR1659778	ERS1215099	2014	LOD	Blood	III	17	17	6
20416_6#1	ERR1672372	ERS1214436	2004	EOD	Blood	Ia	144	23	4
20416_6#10	ERR1672381	ERS1214445	2004	EOD	Blood	III	19	19	3
20416_6#100	ERR1672471	ERS1214535	2006	LOD	CSF	III	19	19	3
20416_6#101	ERR1672472	ERS1214536	2006	LOD	CSF	III	17	17	6
20416_6#102	ERR1672473	ERS1214537	2006	LOD	Blood	III	17	17	6
20416_6#103	ERR1672474	ERS1214538	2006	EOD	Blood	Ib	12	10	1
20416_6#104	ERR1672475	ERS1214539	2006	EOD	Blood	V	1	1	2
20416_6#106	ERR1672477	ERS1214541	2006	EOD	Blood	III	19	19	3
20416_6#107	ERR1672478	ERS1214542	2006	LOD	CSF	III	17	17	6
20416_6#108	ERR1672479	ERS1214543	2006	EOD	Blood	III	17	17	6
20416_6#109	ERR1672480	ERS1214544	2006	LOD	Blood	IV	2	1	2
20416_6#11	ERR1672382	ERS1214446	2004	EOD	Blood	Ia	23	23	4
20416_6#110	ERR1672481	ERS1214545	2006	EOD	Blood	IV	2	1	2
20416_6#111	ERR1672482	ERS1214546	2006	EOD	Blood	Ib	8	10	1
20416_6#112	ERR1672483	ERS1214547	2006	EOD	Blood	II	2	1	2
20416_6#113	ERR1672484	ERS1214548	2006	EOD	Blood	Ia	23	23	4
20416_6#114	ERR1672485	ERS1214549	2006	LOD	CSF	III	1544	19	3
20416_6#115	ERR1672486	ERS1214550	2006	EOD	Blood	Ia	23	23	4
20416_6#116	ERR1672487	ERS1214551	2006	LOD	CSF	III	17	17	6
20416_6#117	ERR1672488	ERS1214552	2006	EOD	Blood	V	1	1	2
20416_6#118	ERR1672489	ERS1214553	2006	LOD	Blood	III	17	17	6
20416_6#119	ERR1672490	ERS1214554	2006	EOD	Blood	Ia	23	23	4
20416_6#12	ERR1672383	ERS1214447	2004	LOD	Blood	III	17	17	6
20416_6#120	ERR1672491	ERS1214555	2006	EOD	Blood	III	17	17	6
20416_6#121	ERR1672492	ERS1214556	2006	EOD	Blood	III	17	17	6
20416_6#122	ERR1672493	ERS1214557	2006	EOD	Blood	III	17	17	6
20416_6#123	ERR1672494	ERS1214558	2006	EOD	CSF	III	106	19	3
20416_6#124	ERR1672495	ERS1214559	2006	EOD	Blood	Ia	144	23	4
20416_6#125	ERR1672496	ERS1214560	2007	LOD	CSF	III	1592	17	6
20416_6#127	ERR1672498	ERS1214562	2007	LOD	Blood	Ia	23	23	4
20416_6#128	ERR1672499	ERS1214563	2007	LOD	Blood	III	17	17	6
20416_6#13	ERR1672384	ERS1214448	2004	LOD	Blood	III	1581	17	6
20416_6#130	ERR1672501	ERS1214565	2007	EOD	Blood	Ia	23	23	4
20416_6#131	ERR1672502	ERS1214566	2007	EOD	Blood	Ia	24	23	4
20416_6#132	ERR1672503	ERS1214567	2007	LOD	CSF	III	19	19	3
20416_6#134	ERR1672505	ERS1214569	2007	LOD	Blood	Ia	23	23	4
20416_6#135	ERR1672506	ERS1214570	2007	LOD	CSF	III	17	17	6
20416_6#136	ERR1672507	ERS1214571	2007	EOD	Blood	III	17	17	6
20416_6#137	ERR1672508	ERS1214572	2007	EOD	Blood	III	19	19	3
20416_6#138	ERR1672509	ERS1214573	2007	LOD	CSF	III	17	17	6
20416_6#139	ERR1672510	ERS1214574	2007	LOD	Blood	III	17	17	6
20416_6#14	ERR1672385	ERS1214449	2004	EOD	Blood	III	19	19	3
20416_6#140	ERR1672511	ERS1214575	2007	EOD	Blood	III	19	19	3
20416_6#141	ERR1672512	ERS1214576	2007	EOD	Blood	II	19	19	3
20416_6#142	ERR1672513	ERS1214577	2007	LOD	CSF	Ia	23	23	4
20416_6#143	ERR1672514	ERS1214578	2007	EOD	Blood	VI	1	1	2
20416_6#144	ERR1672515	ERS1214579	2007	EOD	CSF	III	17	17	6
20416_6#145	ERR1672516	ERS1214580	2007	LOD	CSF	Ia	24	23	4
20416_6#146	ERR1672517	ERS1214581	2007	EOD	Blood	III	17	17	6
20416_6#147	ERR1672518	ERS1214582	2007	EOD	Blood	III	17	17	6
20416_6#148	ERR1672519	ERS1214583	2007	EOD	Blood	III	19	19	3
20416_6#149	ERR1672520	ERS1214584	2007	EOD	Blood	Ia	144	23	4
20416_6#15	ERR1672386	ERS1214450	2004	EOD	Blood	Ib	12	10	1
20416_6#150	ERR1672521	ERS1214585	2007	LOD	Blood	Ia	24	23	4
20416_6#151	ERR1672522	ERS1214586	2007	LOD	CSF	III	17	17	6
20416_6#152	ERR1672523	ERS1214587	2007	EOD	CSF	III	17	17	6
20416_6#153	ERR1672524	ERS1214588	2007	EOD	Blood	III	515	17	6
20416_6#154	ERR1672525	ERS1214589	2007	EOD	Blood	III	17	17	6
20416_6#155	ERR1672526	ERS1214590	2007	EOD	Blood	III	17	17	6
20416_6#156	ERR1672527	ERS1214591	2007	LOD	CSF	III	17	17	6
20416_6#157	ERR1672528	ERS1214592	2007	EOD	CSF	III	17	17	6
20416_6#158	ERR1672529	ERS1214593	2007	EOD	Blood	III	19	19	3
20416_6#16	ERR1672387	ERS1214451	2004	LOD	CSF	III	17	17	6
20416_6#160	ERR1672531	ERS1214595	2007	LOD	Blood	III	19	19	3
20416_6#161	ERR1672532	ERS1214596	2007	EOD	Blood	III	17	17	6
20416_6#162	ERR1672533	ERS1214597	2007	EOD	CSF	III	17	17	6
20416_6#164	ERR1672535	ERS1214599	2007	EOD	Blood	III	19	19	3
20416_6#165	ERR1672536	ERS1214600	2007	EOD	Blood	IV	645	1	2
20416_6#166	ERR1672537	ERS1214601	2007	EOD	Blood	Ia	23	23	4
20416_6#167	ERR1672538	ERS1214602	2007	LOD	Blood	III	19	19	3
20416_6#168	ERR1672539	ERS1214603	2007	LOD	Blood	Ia	4	1	2
20416_6#169	ERR1672540	ERS1214604	2007	EOD	Blood	III	17	17	6
20416_6#17	ERR1672388	ERS1214452	2004	EOD	Blood	III	17	17	6
20416_6#170	ERR1672541	ERS1214605	2007	EOD	CSF	III	23	N/D	5
20416_6#172	ERR1672543	ERS1214607	2007	LOD	Blood	III	1608	19	3
20416_6#173	ERR1672544	ERS1214608	2007	LOD	CSF	III	17	17	6
20416_6#174	ERR1672545	ERS1214609	2007	LOD	Blood	III	17	17	6
20416_6#175	ERR1672546	ERS1214610	2007	EOD	Blood	III	19	19	3
20416_6#176	ERR1672547	ERS1214611	2007	EOD	CSF	III	17	17	6
20416_6#177	ERR1672548	ERS1214612	2007	EOD	Blood	III	17	17	6
20416_6#178	ERR1672549	ERS1214613	2007	EOD	CSF	III	17	17	6
20416_6#179	ERR1672550	ERS1214614	2007	EOD	Blood	V	1575	19	3
20416_6#18	ERR1672389	ERS1214453	2004	EOD	Blood	II	2	1	2
20416_6#180	ERR1672551	ERS1214615	2007	LOD	CSF	III	17	17	6
20416_6#181	ERR1672552	ERS1214616	2001	LOD	Blood	III	17	17	6
20416_6#182	ERR1672553	ERS1214617	2012	LOD	Blood	Ia	23	23	4
20416_6#183	ERR1672554	ERS1214618	2013	LOD	Blood	III	17	17	6
20416_6#184	ERR1672555	ERS1214619	2016	EOD	Blood	III	1564	17	6
20416_6#185	ERR1672556	ERS1214620	2016	LOD	Blood	Ia	23	23	4
20416_6#186	ERR1672557	ERS1214621	2016	EOD	Blood	III	17	17	6
20416_6#187	ERR1672558	ERS1214622	2016	EOD	Blood	IV	196	1	2
20416_6#188	ERR1672559	ERS1214623	2007	EOD	CSF	Ia	24	23	4
20416_6#189	ERR1672560	ERS1214624	2007	EOD	Blood	Ia	23	23	4
20416_6#19	ERR1672390	ERS1214454	2004	LOD	CSF	III	17	17	6
20416_6#2	ERR1672373	ERS1214437	2004	EOD	Blood	Ia	23	23	4
20416_6#20	ERR1672391	ERS1214455	2004	EOD	CSF	III	27	19	3
20416_6#21	ERR1672392	ERS1214456	2004	LOD	CSF	III	17	17	6
20416_6#22	ERR1672393	ERS1214457	2004	LOD	CSF	III	17	17	6
20416_6#23	ERR1672394	ERS1214458	2004	EOD	Blood	Ia	23	23	4
20416_6#24	ERR1672395	ERS1214459	2004	EOD	CSF	III	1576	17	6
20416_6#25	ERR1672396	ERS1214460	2004	EOD	Blood	III	17	17	6
20416_6#27	ERR1672398	ERS1214462	2005	EOD	Blood	II	12	10	1
20416_6#28	ERR1672399	ERS1214463	2005	EOD	Blood	III	17	17	6
20416_6#29	ERR1672400	ERS1214464	2005	EOD	CSF	III	19	19	3
20416_6#3	ERR1672374	ERS1214438	2004	EOD	CSF	III	17	17	6
20416_6#30	ERR1672401	ERS1214465	2005	EOD	Blood	Ia	23	23	4
20416_6#31	ERR1672402	ERS1214466	2005	EOD	CSF	Ia	23	23	4
20416_6#33	ERR1672404	ERS1214468	2005	EOD	Blood	V	1	1	2
20416_6#34	ERR1672405	ERS1214469	2005	EOD	Blood	III	27	19	3
20416_6#35	ERR1672406	ERS1214470	2005	EOD	CSF	III	1593	17	6
20416_6#36	ERR1672407	ERS1214471	2005	LOD	CSF	Ib	10	10	1
20416_6#37	ERR1672408	ERS1214472	2005	LOD	CSF	III	17	17	6
20416_6#38	ERR1672409	ERS1214473	2005	EOD	Blood	III	27	19	3
20416_6#39	ERR1672410	ERS1214474	2005	EOD	CSF	III	19	19	3
20416_6#4	ERR1672375	ERS1214439	2004	EOD	Blood	III	17	17	6
20416_6#40	ERR1672411	ERS1214475	2005	EOD	Blood	Ia	23	23	4
20416_6#41	ERR1672412	ERS1214476	2005	LOD	CSF	Ia	23	23	4
20416_6#42	ERR1672413	ERS1214477	2005	EOD	Blood	Ia	23	23	4
20416_6#44	ERR1672415	ERS1214479	2005	EOD	Blood	III	19	19	3
20416_6#45	ERR1672416	ERS1214480	2005	LOD	Blood	III	17	17	6
20416_6#46	ERR1672417	ERS1214481	2005	EOD	Blood	III	19	19	3
20416_6#47	ERR1672418	ERS1214482	2005	EOD	Blood	Ia	23	23	4
20416_6#48	ERR1672419	ERS1214483	2005	EOD	Blood	III	17	17	6
20416_6#49	ERR1672420	ERS1214484	2005	EOD	Blood	II	19	19	3
20416_6#5	ERR1672376	ERS1214440	2004	EOD	Blood	II	19	19	3
20416_6#50	ERR1672421	ERS1214485	2005	EOD	Blood	III	19	19	3
20416_6#51	ERR1672422	ERS1214486	2005	LOD	CSF	III	182	19	3
20416_6#52	ERR1672423	ERS1214487	2005	LOD	CSF	Ia	1599	23	4
20416_6#53	ERR1672424	ERS1214488	2005	EOD	CSF	III	1545	17	6
20416_6#54	ERR1672425	ERS1214489	2005	EOD	CSF	III	17	17	6
20416_6#55	ERR1672426	ERS1214490	2005	LOD	CSF	III	17	17	6
20416_6#56	ERR1672427	ERS1214491	2005	EOD	Blood	III	17	17	6
20416_6#57	ERR1672428	ERS1214492	2005	EOD	Blood	III	17	17	6
20416_6#58	ERR1672429	ERS1214493	2005	LOD	CSF	III	17	17	6
20416_6#59	ERR1672430	ERS1214494	2005	LOD	CSF	III	17	17	6
20416_6#6	ERR1672377	ERS1214441	2004	EOD	CSF	Ib	8	10	1
20416_6#60	ERR1672431	ERS1214495	2005	EOD	Blood	III	19	19	3
20416_6#61	ERR1672432	ERS1214496	2005	EOD	CSF	III	17	17	6
20416_6#62	ERR1672433	ERS1214497	2005	LOD	Blood	III	17	17	6
20416_6#63	ERR1672434	ERS1214498	2005	LOD	CSF	III	17	17	6
20416_6#64	ERR1672435	ERS1214499	2005	LOD	CSF	III	17	17	6
20416_6#65	ERR1672436	ERS1214500	2005	EOD	Blood	Ia	24	23	4
20416_6#66	ERR1672437	ERS1214501	2005	EOD	Blood	Ia	23	23	4
20416_6#67	ERR1672438	ERS1214502	2005	LOD	Blood	III	17	17	6
20416_6#68	ERR1672439	ERS1214503	2005	EOD	Blood	Ia	23	23	4
20416_6#69	ERR1672440	ERS1214504	2005	EOD	CSF	III	19	19	3
20416_6#7	ERR1672378	ERS1214442	2004	EOD	CSF	II	12	10	1
20416_6#70	ERR1672441	ERS1214505	2005	EOD	Blood	III	17	17	6
20416_6#71	ERR1672442	ERS1214506	2005	EOD	Blood	Ia	23	23	4
20416_6#72	ERR1672443	ERS1214507	2005	LOD	CSF	III	17	17	6
20416_6#73	ERR1672444	ERS1214508	2005	LOD	CSF	III	17	17	6
20416_6#75	ERR1672446	ERS1214510	2006	LOD	Blood	IX	130	130	5
20416_6#76	ERR1672447	ERS1214511	2006	EOD	Blood	Ia	24	23	4
20416_6#77	ERR1672448	ERS1214512	2006	EOD	Blood	III	17	17	6
20416_6#78	ERR1672449	ERS1214513	2006	LOD	CSF	III	17	17	6
20416_6#79	ERR1672450	ERS1214514	2006	EOD	CSF	Ia	23	23	4
20416_6#8	ERR1672379	ERS1214443	2004	EOD	Blood	II	10	10	1
20416_6#80	ERR1672451	ERS1214515	2006	EOD	CSF	III	19	19	3
20416_6#81	ERR1672452	ERS1214516	2006	LOD	CSF	III	1498	17	6
20416_6#82	ERR1672453	ERS1214517	2006	EOD	Blood	III	17	17	6
20416_6#83	ERR1672454	ERS1214518	2006	EOD	CSF	III	27	19	3
20416_6#84	ERR1672455	ERS1214519	2006	EOD	Blood	Ia	23	23	4
20416_6#85	ERR1672456	ERS1214520	2006	EOD	Blood	Ia	24	23	4
20416_6#86	ERR1672457	ERS1214521	2006	LOD	Blood	II	12	10	1
20416_6#87	ERR1672458	ERS1214522	2006	EOD	Blood	III	17	17	6
20416_6#88	ERR1672459	ERS1214523	2006	LOD	CSF	Ia	1546	23	4
20416_6#89	ERR1672460	ERS1214524	1988	LOD	CSF	Ia	1609	23	4
20416_6#9	ERR1672380	ERS1214444	2004	EOD	CSF	III	19	19	3
20416_6#90	ERR1672461	ERS1214525	1988	LOD	CSF	III	17	17	6
20416_6#91	ERR1672462	ERS1214526	1988	EOD	Blood	IV	196	1	2
20416_6#92	ERR1672463	ERS1214527	1988	EOD	Blood	II	2	1	2
20416_6#94	ERR1672465	ERS1214529	2006	LOD	CSF	V	19	19	3
20416_6#95	ERR1672466	ERS1214530	2006	LOD	CSF	III	17	17	6
20416_6#96	ERR1672467	ERS1214531	2006	EOD	Blood	Ib	12	10	1
20416_6#97	ERR1672468	ERS1214532	2006	EOD	Blood	III	17	17	6
20416_6#98	ERR1672469	ERS1214533	2006	LOD	Blood	III	17	17	6
20416_6#99	ERR1672470	ERS1214534	2006	EOD	CSF	III	1565	17	6
20416_7#1	ERR1672561	ERS1214625	2007	EOD	Blood	III	19	19	3
20416_7#10	ERR1672570	ERS1214634	2008	LOD	CSF	III	17	17	6
20416_7#100	ERR1672660	ERS1214724	2009	LOD	Blood	III	17	17	6
20416_7#101	ERR1672661	ERS1214725	2009	LOD	Blood	III	17	17	6
20416_7#102	ERR1672662	ERS1214726	2009	EOD	Blood	III	148	17	6
20416_7#104	ERR1672664	ERS1214728	2009	EOD	Blood	III	17	17	6
20416_7#105	ERR1672665	ERS1214729	2009	EOD	Blood	III	17	17	6
20416_7#106	ERR1672666	ERS1214730	2009	EOD	Blood	Ia	23	23	4
20416_7#107	ERR1672667	ERS1214731	2009	EOD	Blood	V	1	1	2
20416_7#108	ERR1672668	ERS1214732	2009	EOD	CSF	III	17	17	6
20416_7#11	ERR1672571	ERS1214635	2008	EOD	CSF	III	17	17	6
20416_7#110	ERR1672670	ERS1214734	2009	LOD	Blood	III	17	17	6
20416_7#111	ERR1672671	ERS1214735	2009	EOD	Blood	Ia	23	23	4
20416_7#112	ERR1672672	ERS1214736	2009	EOD	Blood	III	17	17	6
20416_7#113	ERR1672673	ERS1214737	2009	LOD	Blood	III	1610	17	6
20416_7#115	ERR1672675	ERS1214739	2009	EOD	Blood	III	280	N/D	5
20416_7#116	ERR1672676	ERS1214740	2009	EOD	CSF	III	17	17	6
20416_7#117	ERR1672677	ERS1214741	2009	EOD	Blood	V	1	1	2
20416_7#118	ERR1672678	ERS1214742	2009	EOD	Blood	III	27	19	3
20416_7#119	ERR1672679	ERS1214743	2009	EOD	Blood	Ia	23	23	4
20416_7#12	ERR1672572	ERS1214636	2008	LOD	CSF	III	17	17	6
20416_7#120	ERR1672680	ERS1214744	2009	EOD	Blood	III	17	17	6
20416_7#121	ERR1672681	ERS1214745	2009	EOD	Blood	III	17	17	6
20416_7#122	ERR1672682	ERS1214746	2009	LOD	Blood	III	17	17	6
20416_7#123	ERR1672683	ERS1214747	2009	EOD	Blood	II	28	19	3
20416_7#124	ERR1672684	ERS1214748	2009	EOD	Blood	III	17	17	6
20416_7#125	ERR1672685	ERS1214749	2009	EOD	Blood	III	17	17	6
20416_7#126	ERR1672686	ERS1214750	2009	EOD	Blood	III	19	19	3
20416_7#128	ERR1672688	ERS1214752	2009	LOD	Blood	III	17	17	6
20416_7#129	ERR1672689	ERS1214753	2009	LOD	Blood	Ia	23	23	4
20416_7#13	ERR1672573	ERS1214637	2008	LOD	Blood	III	17	17	6
20416_7#130	ERR1672690	ERS1214754	2009	LOD	Blood	V	1	1	2
20416_7#131	ERR1672691	ERS1214755	2010	EOD	Blood	II	12	10	1
20416_7#132	ERR1672692	ERS1214756	2010	EOD	Blood	Ia	1594	23	4
20416_7#133	ERR1672693	ERS1214757	2010	LOD	Blood	III	17	17	6
20416_7#134	ERR1672694	ERS1214758	2010	EOD	Blood	III	17	17	6
20416_7#135	ERR1672695	ERS1214759	2010	EOD	Blood	Ia	23	23	4
20416_7#136	ERR1672696	ERS1214760	2010	EOD	CSF	III	19	19	3
20416_7#137	ERR1672697	ERS1214761	2010	LOD	Blood	V	7	10	1
20416_7#138	ERR1672698	ERS1214762	2010	EOD	Blood	III	17	17	6
20416_7#139	ERR1672699	ERS1214763	2010	EOD	CSF	Ia	4	1	2
20416_7#14	ERR1672574	ERS1214638	2008	LOD	Blood	III	17	17	6
20416_7#140	ERR1672700	ERS1214764	2010	LOD	CSF	Ia	23	23	4
20416_7#141	ERR1672701	ERS1214765	2010	EOD	CSF	III	19	19	3
20416_7#142	ERR1672702	ERS1214766	2010	LOD	CSF	III	17	17	6
20416_7#143	ERR1672703	ERS1214767	2010	LOD	Blood	III	17	17	6
20416_7#144	ERR1672704	ERS1214768	2010	LOD	Blood	III	17	17	6
20416_7#145	ERR1672705	ERS1214769	2010	EOD	Blood	III	19	19	3
20416_7#146	ERR1672706	ERS1214770	2010	EOD	Blood	Ib	1595	10	1
20416_7#148	ERR1672708	ERS1214772	2010	EOD	Blood	III	17	17	6
20416_7#15	ERR1672575	ERS1214639	2008	LOD	CSF	III	1544	19	3
20416_7#151	ERR1672711	ERS1214775	2010	LOD	Blood	V	1	1	2
20416_7#152	ERR1672712	ERS1214776	2010	LOD	CSF	III	19	19	3
20416_7#153	ERR1672713	ERS1214777	2010	EOD	Blood	II	2	1	2
20416_7#154	ERR1672714	ERS1214778	2010	LOD	Blood	Ia	498	23	4
20416_7#155	ERR1672715	ERS1214779	2010	EOD	Blood	III	1299	17	6
20416_7#156	ERR1672716	ERS1214780	2010	EOD	Blood	Ia	23	23	4
20416_7#158	ERR1672718	ERS1214782	2010	LOD	CSF	III	148	17	6
20416_7#159	ERR1672719	ERS1214783	2010	EOD	Blood	III	19	19	3
20416_7#160	ERR1672720	ERS1214784	2010	LOD	Blood	III	1323	19	3
20416_7#161	ERR1672721	ERS1214785	2010	EOD	Blood	Ia	23	23	4
20416_7#162	ERR1672722	ERS1214786	2010	LOD	CSF	III	1323	19	3
20416_7#163	ERR1672723	ERS1214787	2010	EOD	CSF	III	17	17	6
20416_7#164	ERR1672724	ERS1214788	2010	LOD	Blood	III	148	17	6
20416_7#165	ERR1672725	ERS1214789	2010	LOD	CSF	III	17	17	6
20416_7#168	ERR1672728	ERS1214792	2010	EOD	Blood	V	110	19	3
20416_7#169	ERR1672729	ERS1214793	2010	EOD	Blood	III	515	17	6
20416_7#17	ERR1672577	ERS1214641	2008	LOD	Blood	III	17	17	6
20416_7#170	ERR1672730	ERS1214794	2010	EOD	Blood	III	17	17	6
20416_7#171	ERR1672731	ERS1214795	2010	EOD	CSF	III	17	17	6
20416_7#172	ERR1672732	ERS1214796	2010	EOD	Blood	V	1	1	2
20416_7#173	ERR1672733	ERS1214797	2010	LOD	Blood	III	1588	17	6
20416_7#174	ERR1672734	ERS1214798	2010	LOD	CSF	III	17	17	6
20416_7#175	ERR1672735	ERS1214799	2010	EOD	CSF	Ia	23	23	4
20416_7#176	ERR1672736	ERS1214800	2010	LOD	CSF	III	17	17	6
20416_7#177	ERR1672737	ERS1214801	2010	LOD	Blood	II	10	10	1
20416_7#178	ERR1672738	ERS1214802	2010	EOD	Blood	II	1582	22	5
20416_7#179	ERR1672739	ERS1214803	2010	LOD	CSF	III	17	17	6
20416_7#18	ERR1672578	ERS1214642	2008	LOD	Blood	III	17	17	6
20416_7#180	ERR1672740	ERS1214804	2010	EOD	Blood	Ia	23	23	4
20416_7#181	ERR1672741	ERS1214805	2010	EOD	Blood	III	147	17	6
20416_7#182	ERR1672742	ERS1214806	2016	LOD	CSF	III	182	19	3
20416_7#183	ERR1672743	ERS1214807	2016	LOD	CSF	III	17	17	6
20416_7#184	ERR1672744	ERS1214808	2016	EOD	Blood	IV	196	1	2
20416_7#185	ERR1672745	ERS1214809	2016	LOD	Blood	III	19	19	3
20416_7#186	ERR1672746	ERS1214810	2016	LOD	CSF	III	17	17	6
20416_7#187	ERR1672747	ERS1214811	2016	EOD	Blood	V	26	26	5
20416_7#188	ERR1672748	ERS1214812	2016	LOD	Blood	III	17	17	6
20416_7#19	ERR1672579	ERS1214643	2008	EOD	Blood	III	17	17	6
20416_7#2	ERR1672562	ERS1214626	2008	LOD	Blood	III	17	17	6
20416_7#20	ERR1672580	ERS1214644	2008	LOD	Blood	Ia	24	23	4
20416_7#21	ERR1672581	ERS1214645	2008	LOD	Blood	VII	1	1	2
20416_7#22	ERR1672582	ERS1214646	2008	EOD	Blood	Ia	23	23	4
20416_7#23	ERR1672583	ERS1214647	2008	EOD	Blood	Ib	8	10	1
20416_7#24	ERR1672584	ERS1214648	2008	EOD	Blood	III	17	17	6
20416_7#25	ERR1672585	ERS1214649	2008	EOD	Blood	III	17	17	6
20416_7#26	ERR1672586	ERS1214650	2008	EOD	Blood	III	1544	19	3
20416_7#27	ERR1672587	ERS1214651	2008	EOD	Blood	Ia	23	23	4
20416_7#28	ERR1672588	ERS1214652	2008	EOD	Blood	Ia	23	23	4
20416_7#3	ERR1672563	ERS1214627	2008	EOD	Blood	III	17	17	6
20416_7#31	ERR1672591	ERS1214655	2008	LOD	CSF	III	17	17	6
20416_7#32	ERR1672592	ERS1214656	2008	EOD	Blood	III	19	19	3
20416_7#33	ERR1672593	ERS1214657	2008	LOD	CSF	III	1566	17	6
20416_7#34	ERR1672594	ERS1214658	2008	LOD	Blood	III	17	17	6
20416_7#35	ERR1672595	ERS1214659	2008	EOD	Blood	III	17	17	6
20416_7#36	ERR1672596	ERS1214660	2008	LOD	Blood	III	1498	17	6
20416_7#37	ERR1672597	ERS1214661	2008	EOD	Blood	II	19	19	3
20416_7#38	ERR1672598	ERS1214662	2008	EOD	Blood	Ia	23	23	4
20416_7#39	ERR1672599	ERS1214663	2008	LOD	Blood	III	17	17	6
20416_7#4	ERR1672564	ERS1214628	2008	EOD	CSF	III	17	17	6
20416_7#40	ERR1672600	ERS1214664	2008	LOD	Blood	III	17	17	6
20416_7#41	ERR1672601	ERS1214665	2008	EOD	Blood	III	19	19	3
20416_7#42	ERR1672602	ERS1214666	2008	EOD	Blood	III	17	17	6
20416_7#44	ERR1672604	ERS1214668	2008	EOD	Blood	III	17	17	6
20416_7#45	ERR1672605	ERS1214669	2008	EOD	Blood	NT	19	19	3
20416_7#46	ERR1672606	ERS1214670	2008	EOD	Blood	III	27	19	3
20416_7#47	ERR1672607	ERS1214671	2008	LOD	Blood	III	19	19	3
20416_7#48	ERR1672608	ERS1214672	2008	EOD	CSF	III	27	19	3
20416_7#49	ERR1672609	ERS1214673	2008	EOD	CSF	Ia	23	23	4
20416_7#5	ERR1672565	ERS1214629	2008	LOD	CSF	III	17	17	6
20416_7#50	ERR1672610	ERS1214674	2008	EOD	Blood	III	17	17	6
20416_7#51	ERR1672611	ERS1214675	2008	EOD	Blood	Ia	23	23	4
20416_7#52	ERR1672612	ERS1214676	2008	EOD	CSF	III	19	19	3
20416_7#53	ERR1672613	ERS1214677	2008	LOD	Blood	Ib	12	10	1
20416_7#54	ERR1672614	ERS1214678	2008	EOD	Blood	II	28	19	3
20416_7#55	ERR1672615	ERS1214679	2008	EOD	Blood	Ia	24	23	4
20416_7#56	ERR1672616	ERS1214680	2008	EOD	Blood	II	19	19	3
20416_7#57	ERR1672617	ERS1214681	2008	EOD	Blood	III	19	19	3
20416_7#58	ERR1672618	ERS1214682	2008	EOD	Blood	III	19	19	3
20416_7#59	ERR1672619	ERS1214683	2008	EOD	Blood	V	167	1	2
20416_7#6	ERR1672566	ERS1214630	2008	LOD	Blood	IV	196	1	2
20416_7#60	ERR1672620	ERS1214684	2009	EOD	Blood	Ia	23	23	4
20416_7#61	ERR1672621	ERS1214685	2009	EOD	Blood	Ia	23	23	4
20416_7#63	ERR1672623	ERS1214687	2009	EOD	Blood	III	233	19	3
20416_7#65	ERR1672625	ERS1214689	2009	EOD	Blood	III	17	17	6
20416_7#66	ERR1672626	ERS1214690	2009	EOD	CSF	Ia	23	23	4
20416_7#67	ERR1672627	ERS1214691	2009	EOD	Blood	Ia	23	23	4
20416_7#69	ERR1672629	ERS1214693	2009	EOD	Blood	III	17	17	6
20416_7#7	ERR1672567	ERS1214631	2008	EOD	Blood	III	19	19	3
20416_7#70	ERR1672630	ERS1214694	2009	EOD	Blood	Ia	23	23	4
20416_7#72	ERR1672632	ERS1214696	2009	LOD	CSF	III	148	17	6
20416_7#73	ERR1672633	ERS1214697	2009	EOD	Blood	III	17	17	6
20416_7#74	ERR1672634	ERS1214698	2009	LOD	Blood	III	17	17	6
20416_7#75	ERR1672635	ERS1214699	2009	EOD	Blood	Ia	23	23	4
20416_7#76	ERR1672636	ERS1214700	2009	EOD	Blood	V	19	19	3
20416_7#77	ERR1672637	ERS1214701	2009	EOD	Blood	III	17	17	6
20416_7#79	ERR1672639	ERS1214703	2009	EOD	Blood	III	19	19	3
20416_7#8	ERR1672568	ERS1214632	2008	EOD	Blood	V	110	19	3
20416_7#80	ERR1672640	ERS1214704	2009	EOD	Blood	Ia	24	23	4
20416_7#81	ERR1672641	ERS1214705	2009	EOD	Blood	III	19	19	3
20416_7#82	ERR1672642	ERS1214706	2009	EOD	Blood	III	1550	19	3
20416_7#83	ERR1672643	ERS1214707	2009	EOD	Blood	II	28	19	3
20416_7#84	ERR1672644	ERS1214708	2009	EOD	Blood	III	19	19	3
20416_7#85	ERR1672645	ERS1214709	2009	EOD	Blood	Ia	7	10	1
20416_7#86	ERR1672646	ERS1214710	2009	LOD	Blood	III	17	17	6
20416_7#87	ERR1672647	ERS1214711	2016	EOD	Blood	III	1498	17	6
20416_7#88	ERR1672648	ERS1214712	2016	EOD	Blood	III	17	17	6
20416_7#9	ERR1672569	ERS1214633	2008	EOD	Blood	III	17	17	6
20416_7#90	ERR1672650	ERS1214714	2016	LOD	CSF	III	17	17	6
20416_7#91	ERR1672651	ERS1214715	2016	EOD	Blood	III	19	19	3
20416_7#92	ERR1672652	ERS1214716	2016	EOD	Blood	IV	196	1	2
20416_7#93	ERR1672653	ERS1214717	2016	LOD	CSF	III	17	17	6
20416_7#94	ERR1672654	ERS1214718	2009	EOD	Blood	Ib	12	10	1
20416_7#95	ERR1672655	ERS1214719	2009	EOD	Blood	Ia	144	23	4
20416_7#96	ERR1672656	ERS1214720	2009	EOD	Blood	III	17	17	6
20416_7#97	ERR1672657	ERS1214721	2009	LOD	Blood	III	17	17	6
20416_7#99	ERR1672659	ERS1214723	2009	EOD	CSF	III	17	17	6
20416_8#1	ERR1672749	ERS1214813	2010	EOD	CSF	III	1596	17	6
20416_8#10	ERR1672758	ERS1214822	2010	LOD	Blood	III	17	17	6
20416_8#100	ERR1672848	ERS1214912	2012	EOD	Blood	III	17	17	6
20416_8#101	ERR1672849	ERS1214913	2012	LOD	Blood	Ia	23	23	4
20416_8#102	ERR1672850	ERS1214914	2012	LOD	CSF	Ia	23	23	4
20416_8#104	ERR1672852	ERS1214916	2012	LOD	Blood	III	19	19	3
20416_8#105	ERR1672853	ERS1214917	2012	EOD	Blood	II	2	1	2
20416_8#106	ERR1672854	ERS1214918	2012	LOD	Blood	III	1567	17	6
20416_8#107	ERR1672855	ERS1214919	2012	LOD	Blood	Ia	23	23	4
20416_8#108	ERR1672856	ERS1214920	2012	EOD	Blood	III	1324	19	3
20416_8#109	ERR1672857	ERS1214921	2012	LOD	Blood	Ia	23	23	4
20416_8#11	ERR1672759	ERS1214823	2010	EOD	Blood	II	12	10	1
20416_8#111	ERR1672859	ERS1214923	2012	LOD	Blood	Ia	23	23	4
20416_8#112	ERR1672860	ERS1214924	2012	LOD	CSF	Ia	23	23	4
20416_8#114	ERR1672862	ERS1214926	2012	EOD	CSF	Ia	23	23	4
20416_8#115	ERR1672863	ERS1214927	2012	EOD	Blood	Ia	1577	23	4
20416_8#116	ERR1672864	ERS1214928	2012	LOD	CSF	III	17	17	6
20416_8#117	ERR1672865	ERS1214929	2012	EOD	Blood	Ia	144	23	4
20416_8#118	ERR1672866	ERS1214930	2012	LOD	Blood	Ia	23	23	4
20416_8#119	ERR1672867	ERS1214931	2012	EOD	Blood	Ib	1	1	2
20416_8#12	ERR1672760	ERS1214824	2010	LOD	Blood	Ia	1551	23	4
20416_8#120	ERR1672868	ERS1214932	2012	EOD	Blood	Ia	23	23	4
20416_8#121	ERR1672869	ERS1214933	2012	EOD	Blood	III	1498	17	6
20416_8#122	ERR1672870	ERS1214934	2012	LOD	Blood	III	19	19	3
20416_8#123	ERR1672871	ERS1214935	2012	EOD	Blood	III	109	17	6
20416_8#124	ERR1672872	ERS1214936	2012	LOD	Blood	V	19	19	3
20416_8#125	ERR1672873	ERS1214937	2012	LOD	Blood	Ia	23	23	4
20416_8#126	ERR1672874	ERS1214938	2012	LOD	Blood	III	17	17	6
20416_8#127	ERR1672875	ERS1214939	2012	EOD	Blood	III	17	17	6
20416_8#128	ERR1672876	ERS1214940	2012	EOD	Blood	Ib	10	10	1
20416_8#129	ERR1672877	ERS1214941	2012	EOD	Blood	Ia	144	23	4
20416_8#13	ERR1672761	ERS1214825	2010	EOD	Blood	IV	196	1	2
20416_8#130	ERR1672878	ERS1214942	2012	LOD	Blood	III	17	17	6
20416_8#132	ERR1672880	ERS1214944	2012	EOD	Blood	Ia	144	23	4
20416_8#133	ERR1672881	ERS1214945	2012	EOD	CSF	III	17	17	6
20416_8#134	ERR1672882	ERS1214946	2012	LOD	Blood	III	17	17	6
20416_8#135	ERR1672883	ERS1214947	2012	EOD	CSF	III	17	17	6
20416_8#136	ERR1672884	ERS1214948	2012	EOD	Blood	Ib	12	10	1
20416_8#137	ERR1672885	ERS1214949	2012	EOD	Blood	Ia	144	23	4
20416_8#138	ERR1672886	ERS1214950	2012	LOD	CSF	III	1544	19	3
20416_8#139	ERR1672887	ERS1214951	2012	LOD	CSF	III	23	N/D	5
20416_8#14	ERR1672762	ERS1214826	2010	LOD	Blood	III	17	17	6
20416_8#140	ERR1672888	ERS1214952	2012	EOD	Blood	II	751	10	1
20416_8#141	ERR1672889	ERS1214953	2012	EOD	Blood	V	1	1	2
20416_8#142	ERR1672890	ERS1214954	2012	EOD	Blood	Ia	23	23	4
20416_8#143	ERR1672891	ERS1214955	2012	EOD	CSF	IV	196	1	2
20416_8#144	ERR1672892	ERS1214956	2012	LOD	CSF	III	1600	19	3
20416_8#146	ERR1672894	ERS1214958	2012	LOD	Blood	III	106	19	3
20416_8#147	ERR1672895	ERS1214959	2012	EOD	CSF	III	12	10	1
20416_8#148	ERR1672896	ERS1214960	2012	LOD	CSF	III	148	17	6
20416_8#149	ERR1672897	ERS1214961	2012	EOD	Blood	Ia	23	23	4
20416_8#15	ERR1672763	ERS1214827	2010	LOD	Blood	III	17	17	6
20416_8#150	ERR1672898	ERS1214962	2012	EOD	CSF	III	17	17	6
20416_8#151	ERR1672899	ERS1214963	2012	LOD	CSF	Ia	24	23	4
20416_8#152	ERR1672900	ERS1214964	2012	LOD	Blood	III	529	19	3
20416_8#153	ERR1672901	ERS1214965	2012	LOD	Blood	Ia	24	23	4
20416_8#154	ERR1672902	ERS1214966	2012	EOD	Blood	III	17	17	6
20416_8#155	ERR1672903	ERS1214967	2012	LOD	Blood	III	17	17	6
20416_8#156	ERR1672904	ERS1214968	2012	EOD	Blood	V	23	23	4
20416_8#157	ERR1672905	ERS1214969	2012	EOD	Blood	III	17	17	6
20416_8#158	ERR1672906	ERS1214970	2012	EOD	CSF	III	27	19	3
20416_8#159	ERR1672907	ERS1214971	2012	LOD	CSF	III	17	17	6
20416_8#160	ERR1672908	ERS1214972	2012	EOD	Blood	IV	2	1	2
20416_8#161	ERR1672909	ERS1214973	2012	LOD	Blood	III	17	17	6
20416_8#162	ERR1672910	ERS1214974	2012	LOD	Blood	III	17	17	6
20416_8#164	ERR1672912	ERS1214976	2012	LOD	CSF	III	17	17	6
20416_8#165	ERR1672913	ERS1214977	2012	EOD	Blood	III	17	17	6
20416_8#166	ERR1672914	ERS1214978	2012	EOD	Blood	III	17	17	6
20416_8#167	ERR1672915	ERS1214979	2012	EOD	Blood	Ia	23	23	4
20416_8#168	ERR1672916	ERS1214980	2013	LOD	CSF	III	95	17	6
20416_8#169	ERR1672917	ERS1214981	2013	EOD	CSF	III	17	17	6
20416_8#17	ERR1672765	ERS1214829	2010	EOD	Blood	III	17	17	6
20416_8#170	ERR1672918	ERS1214982	2013	LOD	Blood	Ib	12	10	1
20416_8#171	ERR1672919	ERS1214983	2013	EOD	CSF	Ia	23	23	4
20416_8#173	ERR1672921	ERS1214985	2013	LOD	Blood	Ia	23	23	4
20416_8#174	ERR1672922	ERS1214986	2013	LOD	Blood	Ia	23	23	4
20416_8#175	ERR1672923	ERS1214987	2013	LOD	Blood	Ia	23	23	4
20416_8#176	ERR1672924	ERS1214988	2013	LOD	Blood	III	17	17	6
20416_8#177	ERR1672925	ERS1214989	2013	EOD	Blood	III	19	19	3
20416_8#178	ERR1672926	ERS1214990	2013	LOD	CSF	III	335	19	3
20416_8#179	ERR1672927	ERS1214991	2013	EOD	Blood	III	17	17	6
20416_8#18	ERR1672766	ERS1214830	2010	LOD	CSF	III	17	17	6
20416_8#180	ERR1672928	ERS1214992	2013	LOD	CSF	III	19	19	3
20416_8#181	ERR1672929	ERS1214993	2013	EOD	Blood	Ia	23	23	4
20416_8#182	ERR1672930	ERS1214994	2015	EOD	Blood	III	335	19	3
20416_8#183	ERR1672931	ERS1214995	2015	EOD	Blood	III	17	17	6
20416_8#184	ERR1672932	ERS1214996	2015	EOD	Blood	III	17	17	6
20416_8#185	ERR1672933	ERS1214997	2015	EOD	Blood	III	17	17	6
20416_8#186	ERR1672934	ERS1214998	2015	LOD	CSF	III	17	17	6
20416_8#187	ERR1672935	ERS1214999	2015	EOD	Blood	Ia	23	23	4
20416_8#188	ERR1672936	ERS1215000	2015	EOD	Blood	Ib	1	1	2
20416_8#19	ERR1672767	ERS1214831	2011	EOD	Blood	Ia	23	23	4
20416_8#2	ERR1672750	ERS1214814	2010	EOD	Blood	IV	196	1	2
20416_8#20	ERR1672768	ERS1214832	2011	EOD	CSF	III	17	17	6
20416_8#21	ERR1672769	ERS1214833	2011	EOD	Blood	Ia	23	23	4
20416_8#22	ERR1672770	ERS1214834	2011	EOD	CSF	III	17	17	6
20416_8#23	ERR1672771	ERS1214835	2011	EOD	Blood	Ia	24	23	4
20416_8#24	ERR1672772	ERS1214836	2011	EOD	Blood	III	529	19	3
20416_8#25	ERR1672773	ERS1214837	2011	LOD	CSF	III	335	19	3
20416_8#26	ERR1672774	ERS1214838	2011	LOD	Blood	Ia	23	23	4
20416_8#27	ERR1672775	ERS1214839	2011	LOD	Blood	Ia	498	23	4
20416_8#3	ERR1672751	ERS1214815	2010	EOD	Blood	III	17	17	6
20416_8#31	ERR1672779	ERS1214843	2011	LOD	Blood	V	19	19	3
20416_8#32	ERR1672780	ERS1214844	2011	LOD	Blood	Ia	4	1	2
20416_8#33	ERR1672781	ERS1214845	2011	EOD	Blood	Ia	1601	23	4
20416_8#35	ERR1672783	ERS1214847	2011	LOD	Blood	Ia	4	1	2
20416_8#36	ERR1672784	ERS1214848	2011	EOD	Blood	Ia	144	23	4
20416_8#37	ERR1672785	ERS1214849	2011	EOD	Blood	Ia	23	23	4
20416_8#38	ERR1672786	ERS1214850	2011	EOD	Blood	III	19	19	3
20416_8#4	ERR1672752	ERS1214816	2010	EOD	Blood	Ia	23	23	4
20416_8#40	ERR1672788	ERS1214852	2011	LOD	Blood	Ia	4	1	2
20416_8#41	ERR1672789	ERS1214853	2011	LOD	CSF	Ia	24	23	4
20416_8#42	ERR1672790	ERS1214854	2011	EOD	Blood	III	17	17	6
20416_8#43	ERR1672791	ERS1214855	2011	EOD	CSF	III	17	17	6
20416_8#44	ERR1672792	ERS1214856	2011	LOD	Blood	Ia	23	23	4
20416_8#45	ERR1672793	ERS1214857	2011	LOD	CSF	III	17	17	6
20416_8#46	ERR1672794	ERS1214858	2011	EOD	Blood	III	17	17	6
20416_8#47	ERR1672795	ERS1214859	2011	EOD	Blood	V	110	19	3
20416_8#48	ERR1672796	ERS1214860	2011	EOD	Blood	III	17	17	6
20416_8#49	ERR1672797	ERS1214861	2011	EOD	Blood	III	17	17	6
20416_8#5	ERR1672753	ERS1214817	2010	EOD	Blood	III	17	17	6
20416_8#50	ERR1672798	ERS1214862	2011	LOD	CSF	Ia	23	23	4
20416_8#51	ERR1672799	ERS1214863	2011	EOD	Blood	V	1	1	2
20416_8#52	ERR1672800	ERS1214864	2011	LOD	Blood	III	17	17	6
20416_8#53	ERR1672801	ERS1214865	2011	EOD	Blood	III	1498	17	6
20416_8#54	ERR1672802	ERS1214866	2011	LOD	CSF	III	17	17	6
20416_8#55	ERR1672803	ERS1214867	2011	LOD	Blood	Ia	23	23	4
20416_8#56	ERR1672804	ERS1214868	2011	EOD	Blood	Ia	23	23	4
20416_8#57	ERR1672805	ERS1214869	2011	LOD	CSF	III	17	17	6
20416_8#58	ERR1672806	ERS1214870	2011	EOD	Blood	III	19	19	3
20416_8#59	ERR1672807	ERS1214871	2011	EOD	Blood	III	17	17	6
20416_8#60	ERR1672808	ERS1214872	2011	LOD	Blood	III	17	17	6
20416_8#61	ERR1672809	ERS1214873	2011	LOD	Blood	Ia	24	23	4
20416_8#62	ERR1672810	ERS1214874	2011	LOD	CSF	Ia	23	23	4
20416_8#63	ERR1672811	ERS1214875	2011	EOD	Blood	Ia	144	23	4
20416_8#64	ERR1672812	ERS1214876	2011	LOD	CSF	Ia	24	23	4
20416_8#65	ERR1672813	ERS1214877	2011	EOD	CSF	III	17	17	6
20416_8#66	ERR1672814	ERS1214878	2011	LOD	CSF	Ia	23	23	4
20416_8#67	ERR1672815	ERS1214879	2011	LOD	Blood	III	529	19	3
20416_8#68	ERR1672816	ERS1214880	2011	LOD	Blood	III	529	19	3
20416_8#69	ERR1672817	ERS1214881	2011	LOD	Blood	III	17	17	6
20416_8#7	ERR1672755	ERS1214819	2010	EOD	Blood	III	19	19	3
20416_8#70	ERR1672818	ERS1214882	2011	EOD	Blood	V	10	10	1
20416_8#71	ERR1672819	ERS1214883	2011	EOD	Blood	V	19	19	3
20416_8#72	ERR1672820	ERS1214884	2011	EOD	Blood	Ia	23	23	4
20416_8#73	ERR1672821	ERS1214885	2011	LOD	Blood	III	17	17	6
20416_8#75	ERR1672823	ERS1214887	2011	EOD	Blood	III	17	17	6
20416_8#76	ERR1672824	ERS1214888	2011	LOD	Blood	III	17	17	6
20416_8#77	ERR1672825	ERS1214889	2011	EOD	CSF	Ia	24	23	4
20416_8#78	ERR1672826	ERS1214890	2011	EOD	Blood	Ia	23	23	4
20416_8#79	ERR1672827	ERS1214891	2011	LOD	Blood	IV	196	1	2
20416_8#8	ERR1672756	ERS1214820	2010	EOD	Blood	III	17	17	6
20416_8#80	ERR1672828	ERS1214892	2011	EOD	Blood	VI	153	1	2
20416_8#81	ERR1672829	ERS1214893	2011	EOD	Blood	III	1498	17	6
20416_8#82	ERR1672830	ERS1214894	2012	EOD	Blood	Ia	498	23	4
20416_8#84	ERR1672832	ERS1214896	2012	LOD	Blood	III	17	17	6
20416_8#85	ERR1672833	ERS1214897	2012	LOD	Blood	III	19	19	3
20416_8#86	ERR1672834	ERS1214898	2012	EOD	Blood	III	17	17	6
20416_8#87	ERR1672835	ERS1214899	2012	LOD	Blood	III	147	17	6
20416_8#88	ERR1672836	ERS1214900	2012	EOD	Blood	Ia	144	23	4
20416_8#89	ERR1672837	ERS1214901	2016	LOD	Blood	IX	130	130	5
20416_8#9	ERR1672757	ERS1214821	2010	EOD	Blood	IV	196	1	2
20416_8#90	ERR1672838	ERS1214902	2016	EOD	Blood	III	1578	17	6
20416_8#91	ERR1672839	ERS1214903	2016	EOD	Blood	V	110	19	3
20416_8#92	ERR1672840	ERS1214904	2016	EOD	Blood	III	17	17	6
20416_8#93	ERR1672841	ERS1214905	2016	EOD	Blood	Ia	23	23	4
20416_8#94	ERR1672842	ERS1214906	2012	EOD	Blood	Ia	23	23	4
20416_8#95	ERR1672843	ERS1214907	2012	EOD	Blood	II	28	19	3
20416_8#96	ERR1672844	ERS1214908	2012	LOD	CSF	III	17	17	6
20416_8#97	ERR1672845	ERS1214909	2012	EOD	Blood	III	19	19	3
20416_8#98	ERR1672846	ERS1214910	2012	LOD	CSF	III	1597	17	6
20416_8#99	ERR1672847	ERS1214911	2012	LOD	Blood	III	1498	17	6
