# Supplementary material for: Population genomics of Group B Streptococcus reveals the genetics of neonatal disease onset and meningeal invasion
Source: Nat Commun. 2022 Jul 21;13:4215. doi: 10.1038/s41467-022-31858-4 (PMC9304382; doi:10.1038/s41467-022-31858-4)
Supplement: Supplementary file 6 — Supplementary Dataset 2 [file 41467_2022_31858_MOESM6_ESM.xlsx]

## Sheet: Fig1b
	Year
Serotype	1987	1988	1989	1990	1991	1992	1993	1994	1995	1996	1997	1998	1999	2000	2001	2002	2003	2004	2005	2006	2007	2008	2009	2010	2011	2012	2013	2014	2015	2016
Ia	3	5	1	4	6	5	3	3	5	10	7	9	11	8	7	5	11	5	11	9	12	8	13	11	24	24	19	5	14	2
Ib	9	4	4	2	4	2	2	2	7	2	1	4	1	3	1	3	6	4	1	3	0	2	1	1	0	3	8	2	2	0
II	0	3	2	1	0	5	2	1	1	5	1	2	1	2	3	4	6	4	2	2	1	3	2	5	0	3	2	6	5	0
III	18	16	28	12	14	27	25	17	19	19	21	18	33	31	30	29	33	29	30	24	37	36	34	37	26	40	33	49	34	16
V	0	1	1	0	1	0	0	1	1	2	1	5	2	3	2	5	3	2	1	3	1	2	4	4	5	3	2	5	1	2
Other	0	2	0	1	0	0	0	0	1	1	1	0	1	2	3	2	3	0	0	3	2	3	0	3	2	2	2	3	1	4

## Sheet: Fig1c
	Year
Disease onset	1987	1988	1989	1990	1991	1992	1993	1994	1995	1996	1997	1998	1999	2000	2001	2002	2003	2004	2005	2006	2007	2008	2009	2010	2011	2012	2013	2014	2015	2016
EOD	17	21	18	12	12	23	19	9	23	25	22	30	19	31	25	30	44	30	30	28	33	34	42	37	31	39	38	48	40	13
LOD	13	10	18	8	13	16	13	15	11	14	10	8	30	18	21	18	18	14	15	16	20	20	12	24	26	36	28	22	17	11

## Sheet: Fig1d
	Year
Tissue	1987	1988	1989	1990	1991	1992	1993	1994	1995	1996	1997	1998	1999	2000	2001	2002	2003	2004	2005	2006	2007	2008	2009	2010	2011	2012	2013	2014	2015	2016
Blood/Non-CNS	10	13	8	13	14	19	13	10	16	19	18	26	25	30	32	28	41	24	25	29	35	43	49	44	43	56	49	50	43	19
CSF/CNS	20	18	28	7	11	20	19	14	18	20	14	12	24	19	14	20	21	20	20	15	18	11	5	17	14	19	17	20	14	5

## Sheet: Fig1e
	Serotype
Disease onset	Ia	Ib	II	III	V	Other
EOD	185	65	65	426	51	31
LOD	75	19	9	389	12	11

## Sheet: Fig1f
	Serotype
Tissue	Ia	Ib	II	III	V	Other
Blood/Non-CNS	197	58	69	426	55	39
CSF/CNS	63	26	5	389	8	3

## Sheet: Fig1g
	Serotype
Clonal complex	Ia	Ib	II	III	V	Other
1	9	3	17	1	32	34
10	11	81	20	3	9	1
17	0	0	0	524	0	1
19	0	0	34	277	17	2
23	236	0	0	0	2	0
Other	4	0	3	10	3	4
