# Supplementary material for: Population genomics of Group B Streptococcus reveals the genetics of neonatal disease onset and meningeal invasion
Source: Nat Commun. 2022 Jul 21;13:4215. doi: 10.1038/s41467-022-31858-4 (PMC9304382; doi:10.1038/s41467-022-31858-4)
Supplement: Supplementary file 7 — Supplementary Dataset 3 [file 41467_2022_31858_MOESM7_ESM.xlsx]

## Sheet: Fig3a
Serotype	Total LOD isolates	Total EOD isolates	No LOD isolates	No EOD isolates	Proportion LOD isolates	Proportion EOD isolates	P-value	Prop LOD lower 95% CI	Prop LOD upper 95% CI	Prop EOD lower 95% CI	Prop EOD upper 95% CI
Ia	515	823	75	185	0.145631	0.224787	0.000373197	0.11691	0.179766	0.197006	0.25518
Ib	515	823	19	65	0.0368932	0.0789793	0.00170377	0.022981	0.0580617	0.0619075	0.100091
II	515	823	9	65	0.0174757	0.0789793	4.47141e-07	0.00855212	0.0341268	0.0619075	0.100091
III	515	823	389	426	0.75534	0.517618	2.06924e-18	0.715398	0.791402	0.482871	0.552199
V	515	823	12	51	0.023301	0.0619684	0.000852838	0.0126703	0.0414963	0.0469142	0.0812413
Other	515	823	11	31	0.0213592	0.0376671	0.108153	0.0112711	0.0390632	0.0261558	0.0536718

## Sheet: Fig3b
Clonal complex	Total LOD isolates	Total EOD isolates	No LOD isolates	No EOD isolates	Proportion LOD isolates	Proportion EOD isolates	P-value	Prop LOD lower 95% CI	Prop LOD upper 95% CI	Prop EOD lower 95% CI	Prop EOD upper 95% CI
1	515	823	18	78	0.0349515	0.0947752	2.7486e-05	0.0214639	0.0557357	0.0760568	0.117372
10	515	823	30	95	0.0582524	0.115431	0.000468539	0.0402972	0.0830578	0.0948094	0.139726
17	515	823	278	247	0.539806	0.300122	3.74664e-18	0.495653	0.583356	0.269211	0.332926
19	515	823	116	214	0.225243	0.260024	0.171047	0.190365	0.264298	0.230638	0.291686
23	515	823	66	172	0.128155	0.208991	0.00017049	0.101143	0.160857	0.182022	0.238724
Other	515	823	7	17	0.0135922	0.0206561	0.402438	0.00596881	0.0290738	0.0124678	0.0335693

## Sheet: Fig3c
HierBAPS clade	Total LOD isolates	Total EOD isolates	No LOD isolates	No EOD isolates	Proportion LOD isolates	Proportion EOD isolates	P-value	Prop LOD lower 95% CI	Prop LOD upper 95% CI	Prop EOD lower 95% CI	Prop EOD upper 95% CI
1	515	823	30	95	0.0582524	0.115431	0.000468539	0.0402972	0.0830578	0.0948094	0.139726
2	515	823	18	78	0.0349515	0.0947752	2.7486e-05	0.0214639	0.0557357	0.0760568	0.117372
3	515	823	116	214	0.225243	0.260024	0.171047	0.190365	0.264298	0.230638	0.291686
4	515	823	66	172	0.128155	0.208991	0.00017049	0.101143	0.160857	0.182022	0.238724
5	515	823	7	17	0.0135922	0.0206561	0.402438	0.00596881	0.0290738	0.0124678	0.0335693
6	515	823	278	247	0.539806	0.300122	3.74664e-18	0.495653	0.583356	0.269211	0.332926

## Sheet: Fig3d
Serotype	Total CNS isolates	Total Non-CNS isolates	No CNS isolates	No Non-CNS isolates	Proportion CNS isolates	Proportion Non-CNS isolates	P-value	Prop CNS lower 95% CI	Prop CNS upper 95% CI	Prop Non-CNS lower 95% CI	Prop Non-CNS upper 95% CI
Ia	494	844	63	197	0.12753	0.233412	1.49693e-06	0.100057	0.160948	0.205557	0.263734
Ib	494	844	26	58	0.0526316	0.0687204	0.293164	0.035338	0.0771773	0.053012	0.0884714
II	494	844	5	69	0.0101215	0.0817536	1.31781e-09	0.00373216	0.0248648	0.0645795	0.102838
III	494	844	389	426	0.787449	0.504739	1.75099e-25	0.74816	0.822179	0.470473	0.538962
V	494	844	8	55	0.0161943	0.0651659	2.22656e-05	0.00754926	0.0329469	0.0498858	0.0845252
Other	494	844	3	39	0.00607287	0.0462085	1.21906e-05	0.00156971	0.0191799	0.0334801	0.0632189

## Sheet: Fig3e
Clonal complex	Total CNS isolates	Total Non-CNS isolates	No CNS isolates	No Non-CNS isolates	Proportion CNS isolates	Proportion Non-CNS isolates	P-value	Prop CNS lower 95% CI	Prop CNS upper 95% CI	Prop Non-CNS lower 95% CI	Prop Non-CNS upper 95% CI
1	494	844	11	85	0.0222672	0.100711	9.8704e-09	0.0117518	0.0407048	0.0816451	0.1235
10	494	844	31	94	0.062753	0.111374	0.00336384	0.0437116	0.0888564	0.0913454	0.135023
17	494	844	249	276	0.504049	0.327014	2.22611e-10	0.459093	0.54894	0.295636	0.35999
19	494	844	139	191	0.281377	0.226303	0.0255549	0.242566	0.323647	0.198787	0.256352
23	494	844	58	180	0.117409	0.21327	7.96342e-06	0.0910307	0.1499	0.186405	0.242789
Other	494	844	6	18	0.0121457	0.021327	0.287386	0.00494677	0.0276058	0.0130718	0.0341766

## Sheet: Fig3f
HierBAPS clade	Total CNS isolates	Total Non-CNS isolates	No CNS isolates	No Non-CNS isolates	Proportion CNS isolates	Proportion Non-CNS isolates	P-value	Prop CNS lower 95% CI	Prop CNS upper 95% CI	Prop Non-CNS lower 95% CI	Prop Non-CNS upper 95% CI
1	494	844	31	94	0.062753	0.111374	0.00336384	0.0437116	0.0888564	0.0913454	0.135023
2	494	844	11	85	0.0222672	0.100711	9.8704e-09	0.0117518	0.0407048	0.0816451	0.1235
3	494	844	139	191	0.281377	0.226303	0.0255549	0.242566	0.323647	0.198787	0.256352
4	494	844	58	180	0.117409	0.21327	7.96342e-06	0.0910307	0.1499	0.186405	0.242789
5	494	844	6	18	0.0121457	0.021327	0.287386	0.00494677	0.0276058	0.0130718	0.0341766
6	494	844	249	276	0.504049	0.327014	2.22611e-10	0.459093	0.54894	0.295636	0.35999
