# Supplementary material for: Population genomics of Group B Streptococcus reveals the genetics of neonatal disease onset and meningeal invasion
Source: Nat Commun. 2022 Jul 21;13:4215. doi: 10.1038/s41467-022-31858-4 (PMC9304382; doi:10.1038/s41467-022-31858-4)
Supplement: Supplementary file 8 — Supplementary Dataset 4 [file 41467_2022_31858_MOESM8_ESM.xlsx]

## Sheet: Unitigs.onset.continous
SNP	Position	Pvalue	Qvalue	OddsRatio	StatisticalSignificance	Variant	Genome	MatchLength	GenomeStart	GenomeEnd	GeneStart	GeneEnd	GeneID	LocusTag	Product	Evalue	MostCommonFeatureInOtherGenomes	Sequence
SEQ448320	125168	1.37964e-07	0.30784	0.756846	Suggestive	SEQ448320	FO393392.1	31	1006831	1006861	N/A	N/A		Intergenic region	Intergenic region	1.23e-09	Intergenic region	AAAATGTCATCTATATATGACACTCTTCTTA

## Sheet: Unitigs.time.categorical
SNP	Position	Pvalue	Qvalue	OddsRatio	StatisticalSignificance	Variant	Genome	MatchLength	GenomeStart	GenomeEnd	GeneStart	GeneEnd	GeneID	LocusTag	Product	Evalue	MostCommonFeatureInOtherGenomes	Sequence
SEQ448320	125168	1.37964e-07	0.30784	0.756846	Suggestive	SEQ448320	FO393392.1	31	1006831	1006861	N/A	N/A		Intergenic region	Intergenic region	1.23e-09	Intergenic region	AAAATGTCATCTATATATGACACTCTTCTTA

## Sheet: SNPs.CNS_infection
SNP	Position	Pvalue	Qvalue	OddsRatio	StatisticalSignificance	Position	GeneStart	GeneEnd	GeneName	PositionInGene	LocusTag	Strand	PositionInGenome	Product
rs1201784	1201784	2.30141e-26	5.13516e-20	0.864758	Significant	1201784	1201911	1200942	epsJ_2	128	SAGS_1212	-1	Coding/genic	putative glycosyltransferase EpsJ
rs1202046	1202046	2.04666e-08	0.0456674	0.848514	Significant	1202046	1203053	1201907		1008	SAGS_1213	-1	Coding/genic	hypothetical protein
rs1202130	1202130	2.04666e-08	0.0456674	0.848514	Significant	1202130	1203053	1201907		924	SAGS_1213	-1	Coding/genic	hypothetical protein
rs1202503	1202503	2.04666e-08	0.0456674	0.848514	Significant	1202503	1203053	1201907		551	SAGS_1213	-1	Coding/genic	hypothetical protein
rs1213991	1213991	2.55608e-08	0.0570343	0.844896	Suggestive	1213991	1214122	1213714	arsC	132	SAGS_1226	-1	Coding/genic	Arsenate reductase
rs1202447	1202447	3.36387e-08	0.0750584	0.854006	Suggestive	1202447	1203053	1201907		607	SAGS_1213	-1	Coding/genic	hypothetical protein
rs1202337	1202337	3.43515e-08	0.076649	0.853923	Suggestive	1202337	1203053	1201907		717	SAGS_1213	-1	Coding/genic	hypothetical protein
rs1201991	1201991	3.51996e-08	0.0785413	0.853794	Suggestive	1201991	1203053	1201907		1063	SAGS_1213	-1	Coding/genic	hypothetical protein
rs1201920	1201920	3.54295e-08	0.0790544	0.853833	Suggestive	1201920	1203053	1201907		1134	SAGS_1213	-1	Coding/genic	hypothetical protein
rs1203305	1203305	4.94423e-08	0.110321	0.853583	Suggestive	1203305	1203523	1203049		219	SAGS_1214	-1	Coding/genic	hypothetical protein
rs1202306	1202306	5.95193e-08	0.132806	0.856491	Suggestive	1202306	1203053	1201907		748	SAGS_1213	-1	Coding/genic	hypothetical protein
rs1202410	1202410	5.97273e-08	0.13327	0.856401	Suggestive	1202410	1203053	1201907		644	SAGS_1213	-1	Coding/genic	hypothetical protein
rs1201981	1201981	5.98987e-08	0.133653	0.856343	Suggestive	1201981	1203053	1201907		1073	SAGS_1213	-1	Coding/genic	hypothetical protein
rs1202614	1202614	6.06894e-08	0.135417	0.856384	Suggestive	1202614	1203053	1201907		440	SAGS_1213	-1	Coding/genic	hypothetical protein
rs1202811	1202811	6.19894e-08	0.138318	0.854655	Suggestive	1202811	1203053	1201907		243	SAGS_1213	-1	Coding/genic	hypothetical protein
rs1202958	1202958	6.19894e-08	0.138318	0.854655	Suggestive	1202958	1203053	1201907		96	SAGS_1213	-1	Coding/genic	hypothetical protein
rs1203138	1203138	6.19894e-08	0.138318	0.854655	Suggestive	1203138	1203523	1203049		386	SAGS_1214	-1	Coding/genic	hypothetical protein
rs1203260	1203260	6.19894e-08	0.138318	0.854655	Suggestive	1203260	1203523	1203049		264	SAGS_1214	-1	Coding/genic	hypothetical protein
rs1203189	1203189	6.29491e-08	0.140459	0.856275	Suggestive	1203189	1203523	1203049		335	SAGS_1214	-1	Coding/genic	hypothetical protein
rs1203251	1203251	6.29491e-08	0.140459	0.856275	Suggestive	1203251	1203523	1203049		273	SAGS_1214	-1	Coding/genic	hypothetical protein
rs1195439	1195439	7.77282e-08	0.173436	0.851362	Suggestive	1195439	1196423	1195268	neuC	985	SAGS_1207	-1	Coding/genic	Polysialic acid biosynthesis protein P7
rs1202409	1202409	8.14313e-08	0.181699	1.16283	Suggestive	1202409	1203053	1201907		645	SAGS_1213	-1	Coding/genic	hypothetical protein
rs1201986	1201986	8.2846e-08	0.184855	0.858085	Suggestive	1201986	1203053	1201907		1068	SAGS_1213	-1	Coding/genic	hypothetical protein
rs1203200	1203200	8.36964e-08	0.186753	0.857559	Suggestive	1203200	1203523	1203049		324	SAGS_1214	-1	Coding/genic	hypothetical protein
rs1203195	1203195	1.00055e-07	0.223254	0.859506	Suggestive	1203195	1203523	1203049		329	SAGS_1214	-1	Coding/genic	hypothetical protein
rs1202948	1202948	1.00722e-07	0.224743	0.85961	Suggestive	1202948	1203053	1201907		106	SAGS_1213	-1	Coding/genic	hypothetical protein
rs1203268	1203268	1.01382e-07	0.226215	0.859115	Suggestive	1203268	1203523	1203049		256	SAGS_1214	-1	Coding/genic	hypothetical protein
rs1202936	1202936	1.02249e-07	0.228151	0.859493	Suggestive	1202936	1203053	1201907		118	SAGS_1213	-1	Coding/genic	hypothetical protein
rs1201152	1201152	1.26761e-07	0.282843	0.861838	Suggestive	1201152	1201911	1200942	epsJ_2	760	SAGS_1212	-1	Coding/genic	putative glycosyltransferase EpsJ
rs1201195	1201195	1.26761e-07	0.282843	0.861838	Suggestive	1201195	1201911	1200942	epsJ_2	717	SAGS_1212	-1	Coding/genic	putative glycosyltransferase EpsJ
rs1201204	1201204	1.26761e-07	0.282843	0.861838	Suggestive	1201204	1201911	1200942	epsJ_2	708	SAGS_1212	-1	Coding/genic	putative glycosyltransferase EpsJ
rs1201206	1201206	1.26761e-07	0.282843	0.861838	Suggestive	1201206	1201911	1200942	epsJ_2	706	SAGS_1212	-1	Coding/genic	putative glycosyltransferase EpsJ
rs1201210	1201210	1.26761e-07	0.282843	0.861838	Suggestive	1201210	1201911	1200942	epsJ_2	702	SAGS_1212	-1	Coding/genic	putative glycosyltransferase EpsJ
rs1201258	1201258	1.26761e-07	0.282843	0.861838	Suggestive	1201258	1201911	1200942	epsJ_2	654	SAGS_1212	-1	Coding/genic	putative glycosyltransferase EpsJ
rs1201260	1201260	1.26761e-07	0.282843	0.861838	Suggestive	1201260	1201911	1200942	epsJ_2	652	SAGS_1212	-1	Coding/genic	putative glycosyltransferase EpsJ
rs1201279	1201279	1.26761e-07	0.282843	0.861838	Suggestive	1201279	1201911	1200942	epsJ_2	633	SAGS_1212	-1	Coding/genic	putative glycosyltransferase EpsJ
rs1201285	1201285	1.26761e-07	0.282843	0.861838	Suggestive	1201285	1201911	1200942	epsJ_2	627	SAGS_1212	-1	Coding/genic	putative glycosyltransferase EpsJ
rs1201288	1201288	1.26761e-07	0.282843	0.861838	Suggestive	1201288	1201911	1200942	epsJ_2	624	SAGS_1212	-1	Coding/genic	putative glycosyltransferase EpsJ
rs1201294	1201294	1.26761e-07	0.282843	0.861838	Suggestive	1201294	1201911	1200942	epsJ_2	618	SAGS_1212	-1	Coding/genic	putative glycosyltransferase EpsJ
rs1201297	1201297	1.26761e-07	0.282843	0.861838	Suggestive	1201297	1201911	1200942	epsJ_2	615	SAGS_1212	-1	Coding/genic	putative glycosyltransferase EpsJ
rs1201300	1201300	1.26761e-07	0.282843	0.861838	Suggestive	1201300	1201911	1200942	epsJ_2	612	SAGS_1212	-1	Coding/genic	putative glycosyltransferase EpsJ
rs1201327	1201327	1.26761e-07	0.282843	0.861838	Suggestive	1201327	1201911	1200942	epsJ_2	585	SAGS_1212	-1	Coding/genic	putative glycosyltransferase EpsJ
rs1201329	1201329	1.26761e-07	0.282843	0.861838	Suggestive	1201329	1201911	1200942	epsJ_2	583	SAGS_1212	-1	Coding/genic	putative glycosyltransferase EpsJ
rs1201345	1201345	1.26761e-07	0.282843	0.861838	Suggestive	1201345	1201911	1200942	epsJ_2	567	SAGS_1212	-1	Coding/genic	putative glycosyltransferase EpsJ
rs1201347	1201347	1.26761e-07	0.282843	0.861838	Suggestive	1201347	1201911	1200942	epsJ_2	565	SAGS_1212	-1	Coding/genic	putative glycosyltransferase EpsJ
rs1201384	1201384	1.26761e-07	0.282843	0.861838	Suggestive	1201384	1201911	1200942	epsJ_2	528	SAGS_1212	-1	Coding/genic	putative glycosyltransferase EpsJ
rs1201483	1201483	1.26761e-07	0.282843	0.861838	Suggestive	1201483	1201911	1200942	epsJ_2	429	SAGS_1212	-1	Coding/genic	putative glycosyltransferase EpsJ
rs1201501	1201501	1.26761e-07	0.282843	0.861838	Suggestive	1201501	1201911	1200942	epsJ_2	411	SAGS_1212	-1	Coding/genic	putative glycosyltransferase EpsJ
rs1201522	1201522	1.26761e-07	0.282843	0.861838	Suggestive	1201522	1201911	1200942	epsJ_2	390	SAGS_1212	-1	Coding/genic	putative glycosyltransferase EpsJ
rs1201581	1201581	1.26761e-07	0.282843	0.861838	Suggestive	1201581	1201911	1200942	epsJ_2	331	SAGS_1212	-1	Coding/genic	putative glycosyltransferase EpsJ
rs1201615	1201615	1.26761e-07	0.282843	0.861838	Suggestive	1201615	1201911	1200942	epsJ_2	297	SAGS_1212	-1	Coding/genic	putative glycosyltransferase EpsJ
rs1201645	1201645	1.26761e-07	0.282843	0.861838	Suggestive	1201645	1201911	1200942	epsJ_2	267	SAGS_1212	-1	Coding/genic	putative glycosyltransferase EpsJ
rs1201651	1201651	1.26761e-07	0.282843	0.861838	Suggestive	1201651	1201911	1200942	epsJ_2	261	SAGS_1212	-1	Coding/genic	putative glycosyltransferase EpsJ
rs1201663	1201663	1.26761e-07	0.282843	0.861838	Suggestive	1201663	1201911	1200942	epsJ_2	249	SAGS_1212	-1	Coding/genic	putative glycosyltransferase EpsJ
rs1201678	1201678	1.26761e-07	0.282843	0.861838	Suggestive	1201678	1201911	1200942	epsJ_2	234	SAGS_1212	-1	Coding/genic	putative glycosyltransferase EpsJ
rs1201702	1201702	1.26761e-07	0.282843	0.861838	Suggestive	1201702	1201911	1200942	epsJ_2	210	SAGS_1212	-1	Coding/genic	putative glycosyltransferase EpsJ
rs1201740	1201740	1.26761e-07	0.282843	0.861838	Suggestive	1201740	1201911	1200942	epsJ_2	172	SAGS_1212	-1	Coding/genic	putative glycosyltransferase EpsJ
rs1201741	1201741	1.26761e-07	0.282843	0.861838	Suggestive	1201741	1201911	1200942	epsJ_2	171	SAGS_1212	-1	Coding/genic	putative glycosyltransferase EpsJ
rs1201746	1201746	1.26761e-07	0.282843	0.861838	Suggestive	1201746	1201911	1200942	epsJ_2	166	SAGS_1212	-1	Coding/genic	putative glycosyltransferase EpsJ
rs1201246	1201246	1.43617e-07	0.320454	0.862363	Suggestive	1201246	1201911	1200942	epsJ_2	666	SAGS_1212	-1	Coding/genic	putative glycosyltransferase EpsJ
rs1202818	1202818	1.77356e-07	0.395738	0.862016	Suggestive	1202818	1203053	1201907		236	SAGS_1213	-1	Coding/genic	hypothetical protein
rs1202920	1202920	1.79721e-07	0.401013	0.86194	Suggestive	1202920	1203053	1201907		134	SAGS_1213	-1	Coding/genic	hypothetical protein
rs1203365	1203365	1.79756e-07	0.401092	0.861988	Suggestive	1203365	1203523	1203049		159	SAGS_1214	-1	Coding/genic	hypothetical protein
rs1202985	1202985	1.80471e-07	0.402688	0.861945	Suggestive	1202985	1203053	1201907		69	SAGS_1213	-1	Coding/genic	hypothetical protein
rs1198053	1198053	1.82265e-07	0.40669	0.857318	Suggestive	1198053	1198925	1197524		873	SAGS_1209	-1	Coding/genic	hypothetical protein
rs1201369	1201369	1.90145e-07	0.424273	0.866942	Suggestive	1201369	1201911	1200942	epsJ_2	543	SAGS_1212	-1	Coding/genic	putative glycosyltransferase EpsJ
rs1201337	1201337	2.05603e-07	0.458764	0.867228	Suggestive	1201337	1201911	1200942	epsJ_2	575	SAGS_1212	-1	Coding/genic	putative glycosyltransferase EpsJ
rs1201208	1201208	2.06322e-07	0.460369	0.86725	Suggestive	1201208	1201911	1200942	epsJ_2	704	SAGS_1212	-1	Coding/genic	putative glycosyltransferase EpsJ
rs1201525	1201525	2.09909e-07	0.468373	0.867304	Suggestive	1201525	1201911	1200942	epsJ_2	387	SAGS_1212	-1	Coding/genic	putative glycosyltransferase EpsJ
rs1201669	1201669	2.11793e-07	0.472577	0.867359	Suggestive	1201669	1201911	1200942	epsJ_2	243	SAGS_1212	-1	Coding/genic	putative glycosyltransferase EpsJ
rs1201769	1201769	2.35846e-07	0.526245	0.867471	Suggestive	1201769	1201911	1200942	epsJ_2	143	SAGS_1212	-1	Coding/genic	putative glycosyltransferase EpsJ
rs1203201	1203201	2.46916e-07	0.550948	0.863548	Suggestive	1203201	1203523	1203049		323	SAGS_1214	-1	Coding/genic	hypothetical protein
rs1203202	1203202	2.46916e-07	0.550948	0.863548	Suggestive	1203202	1203523	1203049		322	SAGS_1214	-1	Coding/genic	hypothetical protein
rs1201380	1201380	2.50407e-07	0.558737	0.868084	Suggestive	1201380	1201911	1200942	epsJ_2	532	SAGS_1212	-1	Coding/genic	putative glycosyltransferase EpsJ
rs1201305	1201305	2.51247e-07	0.560611	0.868125	Suggestive	1201305	1201911	1200942	epsJ_2	607	SAGS_1212	-1	Coding/genic	putative glycosyltransferase EpsJ
rs1201333	1201333	2.61151e-07	0.582709	0.868283	Suggestive	1201333	1201911	1200942	epsJ_2	579	SAGS_1212	-1	Coding/genic	putative glycosyltransferase EpsJ
rs1190980	1190980	2.63194e-07	0.587269	0.87694	Suggestive	1190980	1191222	1189272	parE	243	SAGS_1201	-1	Coding/genic	DNA topoisomerase 4 subunit B
rs1198272	1198272	3.17354e-07	0.708116	0.859968	Suggestive	1198272	1198925	1197524		654	SAGS_1209	-1	Coding/genic	hypothetical protein
rs1215968	1215968	3.46904e-07	0.774052	0.855803	Suggestive	1215968	1216112	1215440	rpiA	145	SAGS_1228	-1	Coding/genic	Ribose-5-phosphate isomerase A
rs1188255	1188255	3.80848e-07	0.849792	0.877691	Suggestive	1188255	1189139	1186679	parC	885	SAGS_1200	-1	Coding/genic	DNA topoisomerase 4 subunit A
rs1201106	1201106	3.90741e-07	0.871867	0.872315	Suggestive	1201106	1201911	1200942	epsJ_2	806	SAGS_1212	-1	Coding/genic	putative glycosyltransferase EpsJ

## Sheet: Unitigs.CNS_infection
SNP	Position	Pvalue	Qvalue	OddsRatio	StatisticalSignificance	Variant	Genome	MatchLength	GenomeStart	GenomeEnd	GeneStart	GeneEnd	GeneID	LocusTag	Product	Evalue	MostCommonFeatureInOtherGenomes	Sequence
SEQ148038	57727	4.70644e-09	0.0105015	0.863954	Significant	SEQ148038	CP025029.1	34	1151479	1151512	1151262	1152231		CWQ20_06175	Capsular biosynthesis protein	2.4e-11	Hypothetical protein	TCTTAAAAATTTCGCTTCAACATAATTAGCTAAT
SEQ148137	57779	4.70644e-09	0.0105015	0.863954	Significant	SEQ148137	CP025029.1	35	1151531	1151565	1151262	1152231		CWQ20_06175	Capsular biosynthesis protein	6.07e-12	Hypothetical protein	CTTATTTCATTAAAAATTGTTATAAAATCTAATGA
SEQ206940	102571	4.74475e-09	0.010587	0.856621	Significant	SEQ206940	CP013908.1	53	1193371	1193423	1193260	1193668		AV644_06110	Arsenate reductase	2.2e-22	Arsenate reductase (glutaredoxin)	TCGTAACAACTATGGGACGATTGATAAGAATAGGATCTTGTATCATCGCATCA
SEQ148626	58095	5.08607e-09	0.0113486	0.866447	Significant	SEQ148626	CP025029.1	51	1151705	1151755	1151262	1152231		CWQ20_06175	Capsular biosynthesis protein	3.24e-21	Hypothetical protein	TTCTCATCAAACCTCAAGTTACCAATTATACTTTTTTTATATAATTTTGTA
SEQ148683	58131	5.08607e-09	0.0113486	0.866447	Significant	SEQ148683	CP021870.1	48	1130754	1130801	1130267	1131236		BB165_05995	Capsular biosynthesis protein	1.83e-19	Hypothetical protein	TTTTGTACAAACAATATTTTCCACTCTATTACCTGATAAAAATTCTTT
SEQ459380	128709	1.3608e-08	0.0303637	0.850431	Significant	SEQ459380	--	--	--	--	--	--	--	--	--	--	--	AAAAAAAATTGCCCACCTGTATCCCTTGGCT
SEQ116955	43024	1.61706e-08	0.0360817	0.843261	Significant	SEQ116955	FO393392.1	53	1055542	1055594	1055494	1055950		GBS222_1012	Hypotetical protein	2.2e-22	Ribose-5-phosphate isomerase A	TATTTTTTCCATGAGCAGCGCACCACCGCCACCCTTGATACCATTAAAATCAG
SEQ148101	57758	1.65589e-08	0.0369482	0.846864	Significant	SEQ148101	CP021773.1	61	806398	806338	805664	806633		CCZ24_04050	Capsular biosynthesis protein	4.53e-27	Capsular biosynthesis protein	ACATAATTAGCTAATCTGGCAGGAACCAAACTACTTATTTCATTAAAAATTGTTATAAAAT
SEQ151077	59532	1.69577e-08	0.0378379	0.845274	Significant	SEQ151077	CP022537.1	44	1217266	1217309	1217077	1217551	cpsG	CHF17_01256	Glycosyl transferase CpsG(V)	3.87e-17	Multidrug MFS transporter	ACTGCTTTCTCCTAGGAACAACAACTGGTAATTTCCCTAAAGAA
SEQ150807	59374	2.51716e-08	0.0561658	0.853546	Suggestive	SEQ150807	--	--	--	--	--	--	--	--	--	--	--	ATCCAAGCCAAGGGATACAGGTGGGCAATTTTTTT
SEQ150029	58907	2.55135e-08	0.0569287	0.853929	Suggestive	SEQ150029	CP059383.1	61	1088662	1088602	1088025	1089171		H1A19_05705	Capsule biosynthesis protein CapK	4.53e-27	Capsule biosynthesis protein CapK	AAACCAACATACAGACCAATAGTATTCTAGCGCCAGAAAAGTATGAACATATAGTCAACAG
SEQ4662	1892	2.55608e-08	0.0570343	0.844896	Suggestive	SEQ4662	CP013908.1	34	1193508	1193541	1193260	1193668		AV644_06110	Arsenate reductase	2.4e-11	Arsenate reductase (glutaredoxin)	GAAAGTTTCATTTCTAACAACAGTTCAACCAGTT
SEQ455259	127069	2.55608e-08	0.0570343	0.844896	Suggestive	SEQ455259	CP011328.1	31	1059131	1059161	1058662	1059451		GX026_05550	Acetyl esterase	1.23e-09	Hypothetical protein	AAAGAAACGTTTCAAAACTTTTGGTAACTCG
SEQ148053	57733	2.56915e-08	0.0573258	0.848449	Suggestive	SEQ148053	CP025029.1	45	1151483	1151527	1151262	1152231		CWQ20_06175	Capsular biosynthesis protein	1.02e-17	Capsular biosynthesis protein	AAAAATTTCGCTTCAACATAATTAGCTAATCTGGCAGGAACCAAA
SEQ148123	57770	2.56915e-08	0.0573258	0.848449	Suggestive	SEQ148123	CP025029.1	32	1151529	1151560	1151262	1152231		CWQ20_06175	Capsular biosynthesis protein	3.33e-10	Capsular biosynthesis protein	TACTTATTTCATTAAAAATTGTTATAAAATCT
SEQ148217	57836	2.56915e-08	0.0573258	0.848449	Suggestive	SEQ148217	CP025029.1	57	1151567	1151623	1151262	1152231		CWQ20_06175	Capsular biosynthesis protein	1e-24	Capsular biosynthesis protein	TTTTCGTTGAATTTCTGATTCATTACAGAAGTTTTTACAATTCGATAAGTATATAAG
SEQ149153	58406	2.56915e-08	0.0573258	0.848449	Suggestive	SEQ149153	CP021773.1	39	805837	805799	805664	806633		CCZ24_04050	Capsular biosynthesis protein	3.04e-14	Capsular biosynthesis protein	TTATCTTCCTGAGATAAATTATCACAAATTTCTCCACTA
SEQ149639	58696	2.56915e-08	0.0573258	0.848449	Suggestive	SEQ149639	CP059383.1	61	1089063	1089003	1088025	1089171		H1A19_05705	Capsule biosynthesis protein CapK	4.53e-27	Capsule biosynthesis protein CapK	AAATAATCTGTAGATTTTATAATTTTTTGAAATCGCTTCTTTATATAAAAGTATAAAGGCA
SEQ149730	58744	2.56915e-08	0.0573258	0.848449	Suggestive	SEQ149730	CP059383.1	61	1088979	1088919	1088025	1089171		H1A19_05705	Capsule biosynthesis protein CapK	4.53e-27	Capsule biosynthesis protein CapK	TAAAGAAGTCCTGTAAAAGACACTAATATAAGTAGAATGCGATCCTAGGAATATTCCTTCA
SEQ150089	58938	2.56915e-08	0.0573258	0.848449	Suggestive	SEQ150089	CP059383.1	56	1088606	1088551	1088025	1089171		H1A19_05705	Capsule biosynthesis protein CapK	3.86e-24	Capsule biosynthesis protein CapK	AACAGTAAGGATATTAAAATATTTTCCATATGTTTTTGGGGTTTCAAAAAAAGTAT
SEQ151052	59515	2.56915e-08	0.0573258	0.848449	Suggestive	SEQ151052	CP022537.1	38	1217258	1217295	1217077	1217551	cpsG	CHF17_01256	Glycosyl transferase CpsG(V)	1.15e-13	Multidrug MFS transporter	TTCACCAAACTGCTTTCTCCTAGGAACAACAACTGGTA
SEQ149857	58814	2.69119e-08	0.060049	0.853723	Suggestive	SEQ149857	CP031556.1	61	2032608	2032548	2032148	2033294		DY328_10805	Capsule biosynthesis protein CapK	4.53e-27	Capsule biosynthesis protein CapK	ATTGACCAAGAAAAACACTTTTATACTTGGTATGACTTTCTTATTTATCACCGCTTGTTTT
SEQ149567	58654	2.8654e-08	0.063936	0.853384	Suggestive	SEQ149567	--	--	--	--	--	--	--	--	--	--	--	AAGAGCGTGTAACATAATAACGTATAAAAAAATAA
SEQ149422	58569	2.90792e-08	0.0648849	0.853496	Suggestive	SEQ149422	CP025029.1	61	1152210	1152270	1151262	1152231		CWQ20_06175	Capsular biosynthesis protein	4.53e-27	Capsule biosynthesis protein CapK	TGACTGTTACTTTTTCTTTCATTTTTTAGCCCTTCCCACTATACCAAAAGTTGAGAATAAT
SEQ150539	59204	2.93837e-08	0.0655643	0.852298	Suggestive	SEQ150539	CP059383.1	39	1088151	1088113	1088025	1089171		H1A19_05705	Capsule biosynthesis protein CapK	3.04e-14	Capsule biosynthesis protein CapK	ACTCTTCCAAAGTAATAATAGAACTATAATGGTAATAAT
SEQ148384	57940	3.08438e-08	0.0688223	0.853136	Suggestive	SEQ148384	CP025029.1	47	1151641	1151687	1151262	1152231		CWQ20_06175	Capsular biosynthesis protein	6.98e-19	Capsular biosynthesis protein	GACTATACGGTGCTCTTGACATAAGAGTTTGCAATTAAAAAGTAAAT
SEQ165867	68490	3.53379e-08	0.07885	0.848332	Suggestive	SEQ165867	CP053027.1	46	1207062	1207107	1206870	1208127		HKK59_06155	Chloride channel protein	2.67e-18	Voltage-gated chloride channel family protein	TGGTTACTATCGATATGTGGGGAAGTAAAGGAATAGAAATACTAGC
SEQ151306	59678	3.65797e-08	0.0816207	0.84957	Suggestive	SEQ151306	CP010867.1	42	1202603	1202644	1202266	1202758	cpsG	RDF_1165	Glycosyl transferase CpsG(V)	5.6e-16	Multidrug MFS transporter	AAATTTTGACCACTGACAATTCTGAGGTTCAAAGTCTGAGTA
SEQ5416	2299	3.95997e-08	0.0883593	0.848804	Suggestive	SEQ5416	CP013908.1	56	1193512	1193567	1193260	1193668		AV644_06110	Arsenate reductase	3.86e-24	Arsenate reductase (glutaredoxin)	GTTTCATTTCTAACAACAGTTCAACCAGTTCCATCCTGCTAGGTGGTGTTTTCAGA
SEQ147543	57441	4.00789e-08	0.0894287	0.850025	Suggestive	SEQ147543	CP025029.1	61	1151221	1151281	1151262	1152231		CWQ20_06175	Capsular biosynthesis protein	4.53e-27	Glycosyltransferase family 2 protein	CTTTATCATGAAGTTATAAATTCTCTTTCCAAATTTCTCCAGCTACTGTTTTTGAAATCTT
SEQ147706	57542	4.00789e-08	0.0894287	0.850025	Suggestive	SEQ147706	CP025029.1	52	1151329	1151380	1151262	1152231		CWQ20_06175	Capsular biosynthesis protein	8.45e-22	Capsular biosynthesis protein	GCTTAATAATCCCTTTAATGATAAGTATTTGACCGCTTTATAGAACGGGTAT
SEQ458830	128439	4.00789e-08	0.0894287	0.850025	Suggestive	SEQ458830	CP022537.1	31	1214782	1214752	1213989	1214937	cpsJ	CHF17_01253	Glycosyl transferase CpsJ(V)	1.23e-09	Hypothetical protein	AACAATTGCCAAAGAATTTTCTGAAAGAGAT
SEQ151384	59717	4.01051e-08	0.0894871	0.849056	Suggestive	SEQ151384	CP022537.1	61	1217396	1217456	1217077	1217551	cpsG	CHF17_01256	Glycosyl transferase CpsG(V)	4.53e-27	Multidrug MFS transporter	AAATTTTGACCACTGACAATTCTGAGGTTCGAAGTCTGAGTAACCCGTTTGAATGAACACT
SEQ454898	126957	4.25037e-08	0.094839	0.847593	Suggestive	SEQ454898	CP010875.1	31	1122401	1122371	1122001	1122712		CUGBS98_01154	Matrixin	1.23e-09	Zn-dependent protease	AACTAGAGATTCTGAGTTGGTCTCTGCTTAC
SEQ148402	57955	4.33399e-08	0.096705	0.854866	Suggestive	SEQ148402	CP025029.1	42	1151658	1151699	1151262	1152231		CWQ20_06175	Capsular biosynthesis protein	5.6e-16	Capsular biosynthesis protein	GACATAAGAGTTTGCAATTAAAAAGTAAATCCTCACCAATTT
SEQ148617	58089	4.33399e-08	0.096705	0.854866	Suggestive	SEQ148617	CP025029.1	34	1151701	1151734	1151262	1152231		CWQ20_06175	Capsular biosynthesis protein	2.4e-11	Capsular biosynthesis protein	TAAGTTCTCATCAAACCTCAAGTTACCAATTATA
SEQ148731	58163	4.33399e-08	0.096705	0.854866	Suggestive	SEQ148731	CP021870.1	82	1130772	1130853	1130267	1131236		BB165_05995	Capsular biosynthesis protein	1.93e-39	Capsular biosynthesis protein	TTCCACTCTATTACCTGATAAAAATTCTTTCAAAGAGTTATTATTCTTAAAAACTTTATAAAAGTTTCGTCTTTTCTTCTTT
SEQ149144	58400	4.33399e-08	0.096705	0.854866	Suggestive	SEQ149144	CP025029.1	52	1152037	1152088	1151262	1152231		CWQ20_06175	Capsular biosynthesis protein	8.45e-22	Capsular biosynthesis protein	TTTATGAAATACAAGTATGCGATTATCTTCCTGAGATAAATTATCACAAATT
SEQ149408	58561	4.33399e-08	0.096705	0.854866	Suggestive	SEQ149408	CP025029.1	57	1152183	1152239	1151262	1152231		CWQ20_06175	Capsular biosynthesis protein	1e-24	Capsule biosynthesis protein CapK	ATGCTTCTGAGTTGTATATAGGTATAATGACTGTTACTTTTTCTTTCATTTTTTAGC
SEQ149467	58595	4.33399e-08	0.096705	0.854866	Suggestive	SEQ149467	CP059383.1	60	1089158	1089099	1088025	1089171		H1A19_05705	Capsule biosynthesis protein CapK	1.75e-26	Capsule biosynthesis protein CapK	CTTCCCACTATACCAAAAGTTGAGAATAATAATACAATACTCCAATGATTAGGATCTATT
SEQ149597	58675	4.33399e-08	0.096705	0.854866	Suggestive	SEQ149597	--	--	--	--	--	--	--	--	--	--	--	CGTGTAACATAATAACGTATAAAAAAATAATCTGTAGATTTTATAATTTTTTGA
SEQ149693	58722	4.33399e-08	0.096705	0.854866	Suggestive	SEQ149693	CP031556.1	83	2032288	2032370	2032148	2033294		DY328_10805	Capsule biosynthesis protein CapK	4.97e-40	Capsule biosynthesis protein CapK	ATCGCTTCTTTATATAAAAGTATAAAGGCAGAAAAATAAAGAACAATTCCTAATAAAGAAGTCCTGTAAAAGACACTAATATA
SEQ149792	58777	4.33399e-08	0.096705	0.854866	Suggestive	SEQ149792	CP059383.1	175	1088948	1088774	1088025	1089171		H1A19_05705	Capsule biosynthesis protein CapK	1.51e-94	Capsule biosynthesis protein CapK	GTAGAATGCGATCCTAGGAATATTCCTTCACTTGATGGAATCCTTATACCCTGTCCAAATAAAATATTTCCTTTTAGAACTTCAATAATACTTTCTTGATAAACTATCATCCTAGTGATAGTACTTTGGTTTCTGTACATAATTATTTTTTCAATTATTGACCATATGTTATAAG
SEQ149889	58834	4.33399e-08	0.096705	0.854866	Suggestive	SEQ149889	CP059383.1	71	1088741	1088671	1088025	1089171		H1A19_05705	Capsule biosynthesis protein CapK	5.99e-33	Capsule biosynthesis protein CapK	CCAAGTATAAAAGTGTTTTTCTTGGTCAATTTCAAATTAGTTTTAAAAAGGATATAATCTAAAAGAAGCGA
SEQ149998	58891	4.33399e-08	0.096705	0.854866	Suggestive	SEQ149998	CP031556.1	36	2032652	2032687	2032148	2033294		DY328_10805	Capsule biosynthesis protein CapK	1.62e-12	Capsule biosynthesis protein CapK	CTAATAAAACCAACATACAGACCAATAGTATTCTAG
SEQ150062	58925	4.33399e-08	0.096705	0.854866	Suggestive	SEQ150062	CP059383.1	55	1088631	1088577	1088025	1089171		H1A19_05705	Capsule biosynthesis protein CapK	1.49e-23	Capsule biosynthesis protein CapK	GCCAGAAAAGTATGAACATATAGTCAACAGTAAGGATATTAAAATATTTTCCATA
SEQ150150	58967	4.33399e-08	0.096705	0.854866	Suggestive	SEQ150150	CP059383.1	84	1088549	1088466	1088025	1089171		H1A19_05705	Capsule biosynthesis protein CapK	1.28e-40	Capsule biosynthesis protein CapK	GGATAAGAAAATAAAATAAACTGACCAATTAGTGTAGCATATTCAAAATATGCCGCAAGTCTTATTCTCATATGTGGAAACCAC
SEQ150211	59007	4.33399e-08	0.096705	0.854866	Suggestive	SEQ150211	CP059383.1	74	1088464	1088391	1088025	1089171		H1A19_05705	Capsule biosynthesis protein CapK	1.02e-34	Capsule biosynthesis protein CapK	CTATTGAAAACAATTCTCTTCCAAATAAAGTTGGCTTCAGCATAGGAAAAAATAAATATAAAACTGTTATAAGA
SEQ150793	59365	4.33399e-08	0.096705	0.854866	Suggestive	SEQ150793	CP022537.1	36	1217187	1217222	1217077	1217551	cpsG	CHF17_01256	Glycosyl transferase CpsG(V)	1.62e-12	Multidrug MFS transporter	TCTTCAATCCAAGCCAAGGGATACAGGTGGGCAATT
SEQ151023	59496	4.33399e-08	0.096705	0.854866	Suggestive	SEQ151023	CP022537.1	39	1217249	1217287	1217077	1217551	cpsG	CHF17_01256	Glycosyl transferase CpsG(V)	3.04e-14	Multidrug MFS transporter	ATTGATATGTTCACCAAACTGCTTTCTCCTAGGAACAAC
SEQ150567	59222	4.68195e-08	0.104469	0.853686	Suggestive	SEQ150567	CP059383.1	42	1088142	1088101	1088025	1089171		H1A19_05705	Capsule biosynthesis protein CapK	5.6e-16	Capsule biosynthesis protein CapK	AAGTAATAATAGAACTATAATGGTAATAATTAAAAACTGATA
SEQ151113	59553	4.83083e-08	0.107791	0.852099	Suggestive	SEQ151113	CP022537.1	39	1217280	1217318	1217077	1217551	cpsG	CHF17_01256	Glycosyl transferase CpsG(V)	3.04e-14	Multidrug MFS transporter	GGAACAACAACTGGTAATTTCCCTAAAGAAATAACTGAC
SEQ150499	59183	4.83335e-08	0.107847	0.858017	Suggestive	SEQ150499	CP059383.1	37	1088158	1088122	1088025	1089171		H1A19_05705	Capsule biosynthesis protein CapK	4.32e-13	Capsule biosynthesis protein CapK	TAAACTCACTCTTCCAAAGTAATAATAGAACTATAAT
SEQ151190	59602	4.94634e-08	0.110368	0.853318	Suggestive	SEQ151190	CP022537.1	45	1217303	1217347	1217077	1217551	cpsG	CHF17_01256	Glycosyl transferase CpsG(V)	1.02e-17	Multidrug MFS transporter	TAAAGAAATAACTGACATAAACGTCGCTGGGCCGCCATGTGTGAT
SEQ150401	59125	5.25143e-08	0.117176	0.857795	Suggestive	SEQ150401	CP031556.1	42	2033091	2033132	2032148	2033294		DY328_10805	Capsule biosynthesis protein CapK	5.6e-16	Capsule biosynthesis protein CapK	AATGAGTATTGCAAATAAATAAATAAATAACCAAAGCAGAAA
SEQ169741	70703	5.67781e-08	0.12669	0.851072	Suggestive	SEQ169741	CP022537.1	34	1229415	1229448	1229168	1229576	arsC	CHF17_01270	Arsenate reductase	2.4e-11	Arsenate reductase	AGAAAGTTTCATTTCTAACAACAGTTCAACTAGT
SEQ147376	57326	5.81821e-08	0.129823	0.854979	Suggestive	SEQ147376	CP022537.1	60	1214753	1214812	1213989	1214937	cpsJ	CHF17_01253	Glycosyl transferase CpsJ(V)	1.75e-26	Hypothetical protein	TCTCTTTCAGAAAATTCTTTGGCAATTGTTGCACAATTATCCGTCGAACCATCATTAATC
SEQ160694	65153	5.94894e-08	0.13274	0.849937	Suggestive	SEQ160694	CP010867.1	45	1207322	1207366	1206778	1208236	cpsA	RDF_1171	Capsular polysaccharide biosynthesis protein CpsA	1.02e-17	LytR family transcriptional regulator	GTTTTCAAGTGTTTTCATTGATGTCTCAACGCCATACAAACCTGC
SEQ467717	133449	6.00697e-08	0.134034	0.874025	Suggestive	SEQ467717	CP010867.1	31	1202539	1202509	1202266	1202758	cpsG	RDF_1165	Glycosyl transferase CpsG(V)	1.23e-09	Polysaccharide biosynthesis protein CpsG	CCAGCGACGTTTATGAATGCAGTTTCTAAAG
SEQ141034	53774	6.22754e-08	0.138956	0.850675	Suggestive	SEQ141034	CP029561.1	61	1221529	1221589	1221030	1222431		DKY66_06520	Capsid assembly protein	4.53e-27	Capsid assembly protein	CAAATAACCTAATGTTAAGAAAACTCCTAAGTAGAGATAACGGCTAATATAAGTTGAAAGT
SEQ148183	57814	6.27754e-08	0.140072	0.854189	Suggestive	SEQ148183	CP025029.1	36	1151561	1151596	1151262	1152231		CWQ20_06175	Capsular biosynthesis protein	1.62e-12	Capsular biosynthesis protein	AATGAGTTTTCGTTGAATTTCTGATTCATTACAGAA
SEQ150317	59079	7.82133e-08	0.174518	0.854765	Suggestive	SEQ150317	CP059383.1	37	1088298	1088262	1088025	1089171		H1A19_05705	Capsule biosynthesis protein CapK	4.32e-13	Capsule biosynthesis protein CapK	TCCTGTACTAATTAGTTTTAATAGCTCAGCAATAAAT
SEQ150601	59245	7.82133e-08	0.174518	0.854765	Suggestive	SEQ150601	CP059383.1	36	1088130	1088095	1088025	1089171		H1A19_05705	Capsule biosynthesis protein CapK	1.62e-12	Capsule biosynthesis protein CapK	AACTATAATGGTAATAATTAAAAACTGATACCATTG
SEQ150731	59328	7.82133e-08	0.174518	0.854765	Suggestive	SEQ150731	CP022537.1	61	1217136	1217196	1217077	1217551	cpsG	CHF17_01256	Glycosyl transferase CpsG(V)	4.53e-27	Multidrug MFS transporter	TATTTTTCTGTAGCTATATTCCTTTTCAACGCTTCCGCAAGTCCATCTACATCTTCAATCC
SEQ151136	59567	7.91333e-08	0.176571	0.858083	Suggestive	SEQ151136	CP022537.1	38	1217289	1217326	1217077	1217551	cpsG	CHF17_01256	Glycosyl transferase CpsG(V)	1.15e-13	Multidrug MFS transporter	ACTGGTAATTTCCCTAAAGAAATAACTGACATAAACGT
SEQ150831	59388	8.94106e-08	0.199503	0.860595	Suggestive	SEQ150831	--	--	--	--	--	--	--	--	--	--	--	GCCAAGGGATACAGGTGGGCAATTTTTTTTAAAAATTGTATTTGATGAT
SEQ144928	55827	9.63499e-08	0.214987	0.852732	Suggestive	SEQ144928	CP010875.1	61	1101062	1101122	1100921	1102076	neuC	CUGBS98_01132	Polysialic acid biosynthesis protein P7	4.53e-27	UDP-N-acetylglucosamine-2-epimerase NeuC	TCAATTTTGATAATCCCTCCAATACAGAGGAGGTTTCGACTGGTACACTTACTACACTTTC
SEQ151336	59693	9.63499e-08	0.214987	0.852732	Suggestive	SEQ151336	CP010867.1	49	1202615	1202663	1202266	1202758	cpsG	RDF_1165	Glycosyl transferase CpsG(V)	4.77e-20	Multidrug MFS transporter	CTGACAATTCTGAGGTTCAAAGTCTGAGTAACCCGTTTGAATGAACACT
SEQ459298	128669	9.86292e-08	0.220073	0.850339	Suggestive	SEQ459298	CP021870.1	31	1159882	1159912	1159458	1159941		BB165_06140	7,8-dihydro-8-oxoguanine triphosphatase	1.23e-09	DNA mismatch repair protein MutT	GTGCAATAGAAGTAATTCCTTGCCATTGTCA
SEQ118640	43618	1.00912e-07	0.225165	0.855881	Suggestive	SEQ118640	CP010875.1	42	1121977	1122018	1122001	1122712		CUGBS98_01154	Matrixin	5.6e-16	Zn-dependent protease	AAGATGAGTTTCTTAGCTCATCTTTTTATGCATATAAGTTTT
SEQ134983	50657	1.02155e-07	0.227939	0.850679	Suggestive	SEQ134983	CP058666.1	33	1861351	1861383	1861210	1862365	neuC	S9968_101924	Polysialic acid biosynthesis protein P7	8.95e-11	UDP-N-acetylglucosamine 2-epimerase (hydrolyzing)	TCAATTTTGATAATCCCTCCAATACAGAGGGGG
SEQ146584	56841	1.05605e-07	0.235637	0.853266	Suggestive	SEQ146584	CP010319.1	55	1108785	1108839	1108436	1109384		GBS85147_1145	Capsular polysaccharide biosynthesis protein CpsJ	1.49e-23	Hypothetical protein	AGCTTTTAAGTATGCTTTATAGTTAAAGAACTCATCCTCATGATACTTATTTAAT
SEQ146899	57040	1.05605e-07	0.235637	0.853266	Suggestive	SEQ146899	CP010319.1	44	1108939	1108982	1108436	1109384		GBS85147_1145	Capsular polysaccharide biosynthesis protein CpsJ	3.87e-17	Hypothetical protein	GCTTCTTCAACTGATATCACTTTGTCTAAATATTCATAATTTCT
SEQ149825	58796	1.10989e-07	0.247651	0.860191	Suggestive	SEQ149825	CP059383.1	61	1088803	1088743	1088025	1089171		H1A19_05705	Capsule biosynthesis protein CapK	4.53e-27	Capsule biosynthesis protein CapK	TTTTTTCAATTATTGACCATATGTTATAAGAAAAACAAGCGGTGATAAATAAGAAAGTCAT
SEQ459233	128642	1.12007e-07	0.249923	0.859977	Suggestive	SEQ459233	CP059383.1	31	1088669	1088639	1088025	1089171		H1A19_05705	Capsule biosynthesis protein CapK	1.23e-09	Capsule biosynthesis protein CapK	GCTAATAAAACCAACATACAGACCAATAGTA
SEQ148432	57972	1.12497e-07	0.251016	0.860035	Suggestive	SEQ148432	CP025029.1	32	1151670	1151701	1151262	1152231		CWQ20_06175	Capsular biosynthesis protein	3.33e-10	Capsular biosynthesis protein	TGCAATTAAAAAGTAAATCCTCACCAATTTTT
SEQ148560	58051	1.12497e-07	0.251016	0.860035	Suggestive	SEQ148560	CP025029.1	36	1151695	1151730	1151262	1152231		CWQ20_06175	Capsular biosynthesis protein	1.62e-12	Capsular biosynthesis protein	AATTTTTAAGTTCTCATCAAACCTCAAGTTACCAAT
SEQ149493	58610	1.12877e-07	0.251864	0.859832	Suggestive	SEQ149493	CP059383.1	35	1089128	1089094	1088025	1089171		H1A19_05705	Capsule biosynthesis protein CapK	6.07e-12	Capsule biosynthesis protein CapK	AATACAATACTCCAATGATTAGGATCTATTTCCTC
SEQ150182	58988	1.16417e-07	0.259762	0.859944	Suggestive	SEQ150182	CP059383.1	61	1088495	1088435	1088025	1089171		H1A19_05705	Capsule biosynthesis protein CapK	4.53e-27	Capsule biosynthesis protein CapK	GCAAGTCTTATTCTCATATGTGGAAACCACTCTATTGAAAACAATTCTCTTCCAAATAAAG
SEQ150278	59047	1.2871e-07	0.287192	0.860508	Suggestive	SEQ150278	CP059383.1	152	1088420	1088269	1088025	1089171		H1A19_05705	Capsule biosynthesis protein CapK	6.84e-81	Capsule biosynthesis protein CapK	GGAAAAAATAAATATAAAACTGTTATAAGAAACAACACAAAATAGTTAACCTTTACCACATTCCTTACAACTGAACTATTAAAATCAGCTTTTCTATAATAATTATAAAAAAATAAAGCATATCCTGTACTAATTAGTTTTAATAGCTCAGC
SEQ150382	59116	1.2871e-07	0.287192	0.860508	Suggestive	SEQ150382	CP059383.1	61	1088260	1088200	1088025	1089171		H1A19_05705	Capsule biosynthesis protein CapK	4.53e-27	Capsule biosynthesis protein CapK	GCTGAAACGTTATATCCTCTTGAGTACCTCTAATGAGTATTGCAAATAAATAAATAAATAA
SEQ150415	59135	1.2871e-07	0.287192	0.860508	Suggestive	SEQ150415	CP031556.1	58	2033103	2033160	2032148	2033294		DY328_10805	Capsule biosynthesis protein CapK	2.6e-25	Capsule biosynthesis protein CapK	AAATAAATAAATAAATAACCAAAGCAGAAATAGTATTGAAGAATTGCTTATAGATATT
SEQ150702	59311	1.2871e-07	0.287192	0.860508	Suggestive	SEQ150702	CP059383.1	152	1088093	1087942	1088025	1089171		H1A19_05705	Capsule biosynthesis protein CapK	6.84e-81	Multidrug MFS transporter	TTTGGTACTAAAATAAGTACCCAAAGAGCATAAAATAAAGAATAATCTAAATCTAGATATTTCCTCATATTTCACCTATAATTTTTTCTAATTTATGACAAAACATATCATTATTTCCCTGATATTTTTCTGTAGCTATATTCCTTTTCAAC
SEQ150768	59350	1.2871e-07	0.287192	0.860508	Suggestive	SEQ150768	CP022537.1	50	1217167	1217216	1217077	1217551	cpsG	CHF17_01256	Glycosyl transferase CpsG(V)	1.24e-20	Multidrug MFS transporter	CTTCCGCAAGTCCATCTACATCTTCAATCCAAGCCAAGGGATACAGGTGG
SEQ150980	59465	1.2871e-07	0.287192	0.860508	Suggestive	SEQ150980	CP022537.1	48	1217231	1217278	1217077	1217551	cpsG	CHF17_01256	Glycosyl transferase CpsG(V)	1.83e-19	Multidrug MFS transporter	AAATTGTATTTGATGATCATTGATATGTTCACCAAACTGCTTTCTCCT
SEQ151176	59594	1.2871e-07	0.287192	0.860508	Suggestive	SEQ151176	CP022537.1	36	1217297	1217332	1217077	1217551	cpsG	CHF17_01256	Glycosyl transferase CpsG(V)	1.62e-12	Multidrug MFS transporter	TTTCCCTAAAGAAATAACTGACATAAACGTCGCTGG
SEQ150475	59171	1.29638e-07	0.289263	0.862742	Suggestive	SEQ150475	CP059383.1	33	1088161	1088129	1088025	1089171		H1A19_05705	Capsule biosynthesis protein CapK	8.95e-11	Capsule biosynthesis protein CapK	TTCTAAACTCACTCTTCCAAAGTAATAATAGAA
SEQ157487	63259	1.52173e-07	0.339545	0.865246	Suggestive	SEQ157487	CP030845.1	40	1155442	1155481	1154887	1155586		DSN71_06170	Tyrosine protein kinase	8.05e-15	Tyrosine protein kinase	TTCCTTCCCCTTCCCTAACAGAGGTAATTGCAAGAATTTT
SEQ150293	59061	1.54279e-07	0.344245	0.853202	Suggestive	SEQ150293	CP021870.1	58	1159854	1159911	1159458	1159941		BB165_06140	7,8-dihydro-8-oxoguanine triphosphatase	2.6e-25	DNA mismatch repair protein MutT	CATGAACATCATTCTCTTTTTTGTTGCGGTGCAATAGAAGTAATTCCTTGCCATTGTC
SEQ148787	58192	1.63229e-07	0.364215	0.866629	Suggestive	SEQ148787	CP025029.1	33	1151843	1151875	1151262	1152231		CWQ20_06175	Capsular biosynthesis protein	8.95e-11	Hypothetical protein	TTCTTTCTATAATCTCTCTCATTCGAAATATCA
SEQ140064	53311	1.6468e-07	0.367452	0.875683	Suggestive	SEQ140064	CP012480.1	42	1182365	1182406	1180668	1182618	gyrB	AMM49_06025	DNA gyrase subunit B	5.6e-16	DNA topoisomerase IV subunit B	GTTGGCATACCACGTCCATGGTCTGTAACAGTTATACTCCCA
SEQ140128	53339	1.6468e-07	0.367452	0.875683	Suggestive	SEQ140128	CP012480.1	35	1182391	1182425	1180668	1182618	gyrB	AMM49_06025	DNA gyrase subunit B	6.07e-12	DNA topoisomerase IV subunit B	AACAGTTATACTCCCATCTTTGTTAATAATCACAT
SEQ140025	53291	1.73003e-07	0.386023	0.879365	Suggestive	SEQ140025	CP012480.1	34	1182346	1182379	1180668	1182618	gyrB	AMM49_06025	DNA gyrase subunit B	2.4e-11	DNA topoisomerase IV subunit B	TCCCATAGCATGCATTCCAGTTGGCATACCACGT
SEQ149552	58646	1.9527e-07	0.43571	0.863821	Suggestive	SEQ149552	CP059383.1	35	1089097	1089063	1088025	1089171		H1A19_05705	Capsule biosynthesis protein CapK	6.07e-12	Capsule biosynthesis protein CapK	CCTCAAAGAGCGTGTAACATAATAACGTATAAAAA
SEQ150335	59092	1.97989e-07	0.441776	0.860114	Suggestive	SEQ150335	CP059383.1	54	1088291	1088238	1088025	1089171		H1A19_05705	Capsule biosynthesis protein CapK	5.72e-23	Capsule biosynthesis protein CapK	CTAATTAGTTTTAATAGCTCAGCAATAAATCGCTGAAACGTTATATCCTCTTGA
SEQ129500	48175	2.07747e-07	0.463548	0.854377	Suggestive	SEQ129500	FO393392.1	35	1055719	1055685	1055494	1055950		GBS222_1012	Hypotetical protein	6.07e-12	Ribose-5-phosphate isomerase A	AGTCATAGGCGTTACAACGTCAAACCGTACGACTG
SEQ150606	59249	2.07802e-07	0.463672	0.859861	Suggestive	SEQ150606	CP059383.1	34	1088124	1088091	1088025	1089171		H1A19_05705	Capsule biosynthesis protein CapK	2.4e-11	Capsule biosynthesis protein CapK	AATGGTAATAATTAAAAACTGATACCATTGGTTT
SEQ150458	59160	2.15944e-07	0.48184	0.8639	Suggestive	SEQ150458	CP059383.1	42	1088173	1088132	1088025	1089171		H1A19_05705	Capsule biosynthesis protein CapK	5.6e-16	Capsule biosynthesis protein CapK	TGCTTATAGATATTCTAAACTCACTCTTCCAAAGTAATAATA
SEQ117037	43052	2.18218e-07	0.486912	0.854065	Suggestive	SEQ117037	FO393392.1	32	1055565	1055596	1055494	1055950		GBS222_1012	Hypotetical protein	3.33e-10	Ribose-5-phosphate isomerase A	CACCGCCACCCTTGATACCATTAAAATCAGGG
SEQ147955	57685	2.22897e-07	0.497353	0.867732	Suggestive	SEQ147955	CP021773.1	43	806467	806425	805664	806633		CCZ24_04050	Capsular biosynthesis protein	1.47e-16	Hypothetical protein	TCAATATTACTACCTAATTCAAACATTTTTCGGAGACACTTTA
SEQ148030	57724	2.24927e-07	0.501882	0.86764	Suggestive	SEQ148030	CP025029.1	36	1151473	1151508	1151262	1152231		CWQ20_06175	Capsular biosynthesis protein	1.62e-12	Hypothetical protein	CTTTTCTCTTAAAAATTTCGCTTCAACATAATTAGC
SEQ148665	58119	2.24927e-07	0.501882	0.86764	Suggestive	SEQ148665	CP021773.1	53	806170	806118	805664	806633		CCZ24_04050	Capsular biosynthesis protein	2.2e-22	Hypothetical protein	CCAATTATACTTTTTTTATATAATTTTGTACAAACAATATTTTCCACTCTATT
SEQ148826	58216	2.24927e-07	0.501882	0.86764	Suggestive	SEQ148826	CP025029.1	55	1151846	1151900	1151262	1152231		CWQ20_06175	Capsular biosynthesis protein	1.49e-23	Hypothetical protein	TTTCTATAATCTCTCTCATTCGAAATATCAAAATCTACTTCTGCTATATCAGCAT
SEQ148907	58260	2.24927e-07	0.501882	0.86764	Suggestive	SEQ148907	CP021773.1	33	805994	805962	805664	806633		CCZ24_04050	Capsular biosynthesis protein	8.95e-11	Hypothetical protein	CTCAGTGATTAAATTTTTTAACATTATTTCAAT
SEQ149089	58370	2.24927e-07	0.501882	0.86764	Suggestive	SEQ149089	--	--	--	--	--	--	--	--	--	--	--	ACCCCTCCATTTTTTTTATGAAATACAAGTATGCGAT
SEQ135882	51158	2.27674e-07	0.508012	0.87605	Suggestive	SEQ135882	CP058666.1	39	1854527	1854565	1852621	1855081	parC	S9968_101917	DNA topoisomerase 4 subunit A	3.04e-14	DNA topoisomerase 4 subunit A	TTCTGCTAAATTATGTGGTGGAATATCTGTCGCATAGCC
SEQ146820	56995	2.29434e-07	0.51194	0.858616	Suggestive	SEQ146820	CP036376.1	32	1262108	1262139	1261608	1263009		EXA24_06685	Capsid assembly protein	3.33e-10	Capsid assembly protein	AAATAACCTAATGTTAAGAAAACTCCTAAATA
SEQ460420	129182	2.4367e-07	0.543705	0.865668	Suggestive	SEQ460420	CP030845.1	31	1155471	1155441	1154887	1155586		DSN71_06170	Tyrosine protein kinase	1.23e-09	Tyrosine protein kinase	CAATTACCTCTGTTAGGGAAGGGGAAGGAAA
SEQ146601	56856	2.55837e-07	0.570852	0.858741	Suggestive	SEQ146601	CP010319.1	36	1108810	1108845	1108436	1109384		GBS85147_1145	Capsular polysaccharide biosynthesis protein CpsJ	1.62e-12	Hypothetical protein	AAGAACTCATCCTCATGATACTTATTTAATGCAAAT
SEQ140054	53307	2.63194e-07	0.587269	0.87694	Suggestive	SEQ140054	CP012480.1	45	1182350	1182394	1180668	1182618	gyrB	AMM49_06025	DNA gyrase subunit B	1.02e-17	DNA topoisomerase IV subunit B	ATAGCATGCATTCCAGTTGGCATACCACGTCCATGGTCTGTAACA
SEQ140151	53353	2.63194e-07	0.587269	0.87694	Suggestive	SEQ140151	CP012480.1	56	1182396	1182451	1180668	1182618	gyrB	AMM49_06025	DNA gyrase subunit B	3.86e-24	DNA topoisomerase IV subunit B	TTATACTCCCATCTTTGTTAATAATCACATCAATGCGATTTCCAAAACCTGATAGA
SEQ146880	57028	2.85532e-07	0.637111	0.85868	Suggestive	SEQ146880	CP010319.1	47	1108922	1108968	1108436	1109384		GBS85147_1145	Capsular polysaccharide biosynthesis protein CpsJ	6.98e-19	Hypothetical protein	CATACATGTTTAGTAGTGCTTCTTCAACTGATATCACTTTGTCTAAA
SEQ150874	59409	2.94612e-07	0.657372	0.866186	Suggestive	SEQ150874	--	--	--	--	--	--	--	--	--	--	--	CAATTTTTTTTAAAAATTGTATTTGATGATCATTGA
SEQ460424	129185	3.04686e-07	0.679851	0.864764	Suggestive	SEQ460424	CP030845.1	31	1155482	1155452	1154887	1155586		DSN71_06170	Tyrosine protein kinase	1.23e-09	Tyrosine protein kinase	TAAAATTCTTGCAATTACCTCTGTTAGGGAA
SEQ157975	63546	3.08705e-07	0.688817	0.863414	Suggestive	SEQ157975	CP029632.1	37	986548	986584	986460	987153		CUZ18_05125	Capsular biosynthesis protein CpsC	4.32e-13	Capsular polysaccharide biosynthesis protein CpsC	CAAAATACCCATAATAACTAAAACAATAGTTGATAAT
SEQ148457	57989	3.10119e-07	0.691972	0.871561	Suggestive	SEQ148457	CP025029.1	32	1151672	1151703	1151262	1152231		CWQ20_06175	Capsular biosynthesis protein	3.33e-10	Hypothetical protein	CAATTAAAAAGTAAATCCTCACCAATTTTTAA
SEQ135032	50681	3.12744e-07	0.69783	0.86514	Suggestive	SEQ135032	CP058666.1	32	1861380	1861411	1861210	1862365	neuC	S9968_101924	Polysialic acid biosynthesis protein P7	3.33e-10	UDP-N-acetylglucosamine 2-epimerase (hydrolyzing)	GGGGTTTCGACTGGTACACTTACTACACTTTC
SEQ143211	54891	3.26425e-07	0.728356	0.867013	Suggestive	SEQ143211	CP021773.1	37	808749	808713	808650	810051		CCZ24_04065	Capsid assembly protein	4.32e-13	Capsid assembly protein	CCGAGTATAGATGGGAAGTGTGATAAAGGCTAATCCT
SEQ150882	59413	3.2825e-07	0.73243	0.863856	Suggestive	SEQ150882	CP010867.1	38	1202448	1202485	1202266	1202758	cpsG	RDF_1165	Glycosyl transferase CpsG(V)	1.15e-13	Polysaccharide biosynthesis protein CpsG	TGATGATTATTCACATGCTCTCCAAACTGTTCTTGTCT
SEQ150360	59105	3.3597e-07	0.749654	0.865552	Suggestive	SEQ150360	CP059383.1	37	1088267	1088231	1088025	1089171		H1A19_05705	Capsule biosynthesis protein CapK	4.32e-13	Capsule biosynthesis protein CapK	ATAAATCGCTGAAACGTTATATCCTCTTGAGTACCTC
SEQ117457	43182	3.46904e-07	0.774052	0.855803	Suggestive	SEQ117457	CP012503.1	52	1298419	1298470	1297912	1298584		AMR84_06605	Ribose 5-phosphate isomerase	8.45e-22	Ribose-5-phosphate isomerase	GGTTTGACGTTGTAACGCCTACGACTTGCAATCCCTCTTCTTTGACACGGCG
SEQ129492	48169	3.46904e-07	0.774052	0.855803	Suggestive	SEQ129492	FO393392.1	56	1055745	1055690	1055494	1055950		GBS222_1012	Hypotetical protein	3.86e-24	Ribose-5-phosphate isomerase A	CGCCGTGTCAAAGAAGAGGGATTGCAAGTCATAGGCGTTACAACGTCAAACCGTAC
SEQ164645	67720	3.46904e-07	0.774052	0.855803	Suggestive	SEQ164645	CP010875.1	33	1116475	1116507	1115790	1116558		CUGBS98_01147	CRISPR-associated protein	8.95e-11	LytR family transcriptional regulator	ACCATGTTTTTGTAATAATAAGAAAGCATTATG
SEQ437883	121684	3.46904e-07	0.774052	0.855803	Suggestive	SEQ437883	CP013908.1	31	1193507	1193537	1193260	1193668		AV644_06110	Arsenate reductase	1.23e-09	Arsenate reductase (glutaredoxin)	AGAAAGTTTCATTTCTAACAACAGTTCAACC
SEQ150446	59153	3.4739e-07	0.775136	0.865371	Suggestive	SEQ150446	CP059383.1	46	1088189	1088144	1088025	1089171		H1A19_05705	Capsule biosynthesis protein CapK	2.67e-18	Capsule biosynthesis protein CapK	AATAGTATTGAAGAATTGCTTATAGATATTCTAAACTCACTCTTCC
SEQ150630	59263	3.5258e-07	0.786717	0.865371	Suggestive	SEQ150630	CP059383.1	57	1088120	1088064	1088025	1089171		H1A19_05705	Capsule biosynthesis protein CapK	1e-24	Capsule biosynthesis protein CapK	GTAATAATTAAAAACTGATACCATTGGTTTGGTACTAAAATAAGTACCCAAAGAGCA
SEQ141514	54034	3.69329e-07	0.824089	0.866389	Suggestive	SEQ141514	CP029561.1	35	1221752	1221786	1221030	1222431		DKY66_06520	Capsid assembly protein	6.07e-12	Capsid assembly protein	CCCAACAACTGGTGTCCTAACAAATGGAAAATCAA
SEQ135276	50820	3.80848e-07	0.849792	0.877691	Suggestive	SEQ135276	CP058666.1	57	1854167	1854223	1852621	1855081	parC	S9968_101917	DNA topoisomerase 4 subunit A	1e-24	DNA topoisomerase IV subunit A	TTCTTTTTTGAGCTCAATAGCGATACGAAGGCCATCTCTATCAGACTCATCACGCAC
SEQ202879	99212	3.80848e-07	0.849792	0.877691	Suggestive	SEQ202879	CP010875.1	57	1092319	1092375	1090773	1093233	parC	CUGBS98_01122	DNA topoisomerase 4 subunit A	1e-24	DNA topoisomerase 4 subunit A	TTCTTTTTTGAGCTCAATAGCGATACGAAGACCATCTCTATCAGACTCATCACGCAC
SEQ143773	55167	3.85872e-07	0.861002	0.867578	Suggestive	SEQ143773	CP059383.1	33	1092048	1092016	1091200	1092157		H1A19_05720	Capsular biosynthesis protein	8.95e-11	Capsular biosynthesis protein	ATCAACTCTATAATTTCCATAGGAACATTTGAT
SEQ467716	133448	4.02047e-07	0.897093	0.879097	Suggestive	SEQ467716	CP010867.1	31	1202538	1202508	1202266	1202758	cpsG	RDF_1165	Glycosyl transferase CpsG(V)	1.23e-09	Polysaccharide biosynthesis protein CpsG	CAGCGACGTTTATGAATGCAGTTTCTAAAGG
SEQ155025	61823	4.08011e-07	0.910401	0.859766	Suggestive	SEQ155025	CP021870.1	36	1134531	1134566	1133320	1134709		BB165_06015	Galactosyl transferase	1.62e-12	Sugar transferase	TCTCTGTAAAAATCAGAAAGATAAAAGACAATATAA

## Sheet: Genes.CNS_infection
SNP	Position	Pvalue	Qvalue	OddsRatio	StatisticalSignificance	Variant	Genome	MatchLength	GenomeStart	GenomeEnd	GeneStart	GeneEnd	GeneID	LocusTag	Product	Evalue	MostCommonFeatureInOtherGenomes	Sequence
COG2063	378	1.38708e-08	0.03095	1.10806	Significant	COG2063	CP029632.1	56	994139	994084	994076	994139		CUZ18_05165	Phosphopentomutase	7.15e-23	Phosphopentomutase	ATGTCACAATTTGATCGCATTCACTTAGTTGTCTTAGATTCAGTGGGTATTGGAGCGGCACCAGATGCCAATGATTTTGTCAATGCAGGAGTTCCTGATGGTGCTTCAGACACGCTTGGCCACATTTCAAAAACAGTTGGACTTGCGGTGCCAAACATGGCTAAAATCGGACTTGGTAATATTCCTCGTCCCCAAGCGCTTAAGACCGTCCCTGCAGAAGAAAATCCAAGTGGCTACGCGACGAAGTTACAAGAAGTATCACTTGGTAAAGATACAATGACAGGGCATTGGGAGATCATGGGCTTAAATATTACAGAGCCATTTGATACTTTCTGGAATGGTTTTCCAGAAGATATTATCACAAAGATTGAGGATTTTTCAGGACGTAAAGTTATTCGT…
COG1781	96	1.2871e-07	0.287192	0.860508	Suggestive	COG1781	CP021868.1	1158	1216303	1215146	1214196	1215165		BB159_06325	Capsular biosynthesis protein	0	Multidrug MFS transporter	ATGAGGAAATATCTAGATTTAGATTATTCTTTATTTTATGCTCTTTGGGTACTTATTTTAGTACCAAACCAATGGTATCAGTTTTTAATTATTACCATTATAGTTCTATTATTACTTTGGAAGAGTGAGTTTAGAATATCTATAAGCAATTCTTCAATACTATTTCTGCTTTGGTTATTTATTTATTTATTTGCAATACTCATTAGAGGTACTCAAGAGGATATAACGTTTCAGCGATTTATTGCTGAGCTATTAAAACTAATTAGTACAGGATATGCTTTATTTTTTTATAATTATTATAGAAAAGCTGATTTTAATAGTTCAGTTGTAAGGAATGTGGTAAAGGTTAACTATTTTGTGTTGTTTCTTATAACAGTTTTATATTTATTTTTTCCAAAT…
COG1705	20	3.56515e-07	0.795497	0.86895	Suggestive	COG1705	CP021769.1	206	1382479	1382684	1382479	1383453		CDH85_07395	Capsular biosynthesis protein	1.3e-83	Intergenic region	ATGGAAAAACGAATGGAAAAACGAATACTTGTTTCTATCATTATACCTATATACAACTCAGAAGCATACCTTAAAGAATGTGTGCAATCCGTACTACAACAGACTCATCCATTGATAGAAGTTATACTAATTGATGATGGATCCACTGATAATAGTGGAGAAATTTGTGATAATTTATCTCAAGAAGATAATCGCATACTTGTATTTCATAAAAAAAATGGAGGGGTCTCTTCGGCAAGGAACCTAGGTCTAGATAAATCCACAGGAGAATTCATAACATTTGTGGATAGTGATGATTTTGTAGCACCGAATATGATTGAAATAATGTTAAAAAATTTAATCACTGAGAATGCTGATATAGCAGAAGTAGATTTTGATATTTCGAATGAGAGAGATTAT…
