# Supplementary material for: Population genomics of Group B Streptococcus reveals the genetics of neonatal disease onset and meningeal invasion
Source: Nat Commun. 2022 Jul 21;13:4215. doi: 10.1038/s41467-022-31858-4 (PMC9304382; doi:10.1038/s41467-022-31858-4)
Supplement: Supplementary file 9 — Supplementary Dataset 5 [file 41467_2022_31858_MOESM9_ESM.xlsx]

## Sheet: GEMMA
Phenotype	Heritability	95% CI low	95% CI upper	Variant type
CNS invasion	0.106468	0.038739	0.174197	Gene
Disease onset (categorical)	0.0834205	0.0242424	0.142599	Gene
Disease onset (continuous)	0.0685504	0.0130314	0.124069	Gene
CNS invasion	0.138903	0.0379167	0.239889	SNP
Disease onset (categorical)	0.10537	0.0123994	0.198341	SNP
Disease onset (continuous)	0.109469	0	0.219134	SNP
CNS invasion	0.10923	0.0350558	0.183404	Unitig
Disease onset (categorical)	0.11446	0.0226848	0.206235	Unitig
Disease onset (continuous)	0.105207	0.0103802	0.200034	Unitig

## Sheet: FaST-LMM
Phenotype	Heritability	95% CI low	95% CI upper	Variant type
CNS invasion	0.106469	0.137506	0.10923	Gene
Disease onset (categorical)	0.114375	0.205959	0.16733	SNP
Disease onset (continuous)	0.114375	0.205959	0.16733	Unitig

## Sheet: GCTA
Phenotype	Heritability	95% CI low	95% CI upper	Variant type
CNS invasion	0.056227	0.0192026	0.0932514	Gene
Disease onset (categorical)	0.060656	0.0213658	0.0999462	SNP
Disease onset (continuous)	0.060656	0.0213658	0.0999462	Unitig
CNS invasion	0.075555	0.0171235	0.133987	Gene
Disease onset (categorical)	0.107341	0.0285412	0.186141	SNP
Disease onset (continuous)	0.107341	0.0285412	0.186141	Unitig
CNS invasion	0.057771	0.0147176	0.100824	Gene
Disease onset (categorical)	0.091304	0.0297443	0.152864	SNP
Disease onset (continuous)	0.091304	0.0297443	0.152864	Unitig
